# Supplementary material for: A chromosome-level genome assembly of Alpinia officinarum Hance sheds new light on its evolution and flavonoid biosynthesis
Source: Mol Hortic. 2025 Nov 4;5:59. doi: 10.1186/s43897-025-00191-x (PMC12584514; doi:10.1186/s43897-025-00191-x)
Supplement: Supplementary file 2 — Supplementary Material 2. Table S1 Details regarding the Alpinia officinarum Hance genome. Table S2 Alpinia officinarum Hance sequencing data. Table S3 Hi-C-aided chromosome-scale scaffolding of the assembly for Alpinia officinarum Hance. Table S4 Statistics of genome assembly. Table S5 Details regarding the mapping of messenger RNA (mRNA) sequences to the Alpinia officinarum Hance genome. Table S6 Annotation of Alpinia officinarum Hance transposable elements (TEs). Table S7 Basic details regarding the predicted gene structures in Alpinia officinarum Hance and five other species. Table S8 Functional annotation of Alpinia officinarum Hance genes using different databases. Table S9 Non-coding RNAs in the Alpinia officinarum Hance genome. Table S10 Quantitation and identification information of ions with RSD ≤ 30% in negative mode. Table S11 Quantitation and identification information of ions with RSD ≤ 30% in positive mode. Table S12 Statistics of 535 flavonoid metabolites in six tissues. Table S13 Statistical table of gene expression levels [file 43897_2025_191_MOESM2_ESM.xlsx]

## Sheet: TableS1
Table S1 Details regarding the Alpinia officinarum Hance genome
Sample	K-mer Number	K-mer Depth	Genome Size(Mb)	Heterozygous Ratio (%)	Repeat (%)
Alpinia officinarum Hance	112613306808	49	2257.6	0.42	81.99

## Sheet: TableS2
Table S2 Alpinia officinarum Hance sequencing data.
Library Type	Total data (Gb)	Reads length (bp)	Genomic Coverage (X)
BGI T7	128.5	150	55.87
PacBio Revio	79.06	14552	34.37
Hi-C	280.76	150	122.07

## Sheet: TableS3
Table S3 Hi-C aided chromosome-scale scaffolding of the assembly for Alpinia officinarum Hance
Chromosome	Length(bp)	Number of Contigs
Chr1	111340082	4
Chr2	110325926	2
Chr3	108097306	3
Chr4	102496816	17
Chr5	101861654	2
Chr6	99673112	1
Chr7	94875095	5
Chr8	94766368	3
Chr9	89944929	8
Chr10	88568147	7
Chr11	88271682	4
Chr12	87630446	1
Chr13	86093821	4
Chr14	84348003	8
Chr15	82894984	9
Chr16	82776913	8
Chr17	82637383	8
Chr18	78651780	2
Chr19	77064363	6
Chr20	74314670	3
Chr21	73585456	5
Chr22	66594626	17
Chr23	66556913	2
Chr24	54581067	6
TOTAL	2087951542	135

## Sheet: TableS4
Table S4: Statistics of genome assembly
Genomic feature	Value
Preliminary assembly
Total Size	2.94
Contig Number	1207
Contig N50	28.94
Draft sequence
Total Size	2.1
Contig Number	216
Contig N50	39.46
Scaffold Number	105
Scaffold N50	88.27
Hi-C assembly
Total Size	2.09
Contig Number	135
Contig N50	39.45
Scaffold Number	24
Scaffold N50	88.27
Complete BUSCOs	0.983
Complete and single-copy BUSCOs	0.905
Complete and duplicated BUSCOs	0.078
Fragmented BUSCOs	0.004
Missing BUSCOs	0.014
Total BUSCOs groups searched	1

## Sheet: TableS5
Table S5 Details regarding the mapping of messenger RNA(mRNA) sequences to the Alpinia officinarum Hance genome
Sample	Total Read pairs	Total mapped ratio	Uniq mapped reads ratio	Multiple mapped reads ratio	Discordantly reads ratio
Flower-1	32207187	0.95	0.9	0.03	0.02
Flower-2	29911258	0.95	0.89	0.03	0.02
Flower-3	29895224	0.96	0.91	0.03	0.02
Fruit-1	29704123	0.95	0.88	0.05	0.02
Fruit-2	30137690	0.94	0.89	0.03	0.02
Fruit-3	37342527	0.96	0.89	0.06	0.02
Leaf-1	39619868	0.96	0.9	0.03	0.02
Leaf-2	42624190	0.94	0.9	0.03	0.02
Leaf-3	35131615	0.93	0.89	0.03	0.02
Rhizome-1	32967075	0.94	0.9	0.03	0.01
Rhizome-2	27686401	0.94	0.9	0.02	0.02
Rhizome-3	27823828	0.92	0.88	0.02	0.02
Root-1	34163925	0.91	0.87	0.03	0.01
Root-2	37270459	0.77	0.73	0.02	0.013
Root-3	37777536	0.89	0.85	0.03	0.015
Stem-1	36741441	0.85	0.81	0.02	0.02
Stem-2	27189782	0.96	0.92	0.02	0.02
Stem-3	33305130	0.92	0.87	0.03	0.02

## Sheet: TableS6
Table S6 Annotation of Alpinia officinarum Hance transposable elemens (TEs)
Type	Length occupied (bp)	Percentage of sequence(%)
DNA	190811817	9.09
LINE	46325265	2.21
SINE	1620261	0.08
LTR	1599827502	76.2
Other	876	0
Unknown	23610488	1.12
Total TE	1805252119	85.98

## Sheet: TableS7
Table S7 Basic details regarding the predicted gene structures in Alpinia officinarum Hance and five other species
Method/Software	Number	Average gene length (bp)	Average CDS length (bp)	Average exon per gene	Average exon length (bp)	Average intron length (bp)
A.officinarum	37077	6523.74	1166.36	4.91	306.63	1271.02
E.ventricosum	36704	3435.19	759.35	2.11	360.55	2419.14
M.balbisiana	39908	5939.96	1078.28	4.2	256.98	1521.19
Z.officinale	79638	5871.05	1240.57	4.62	268.72	1280.31
M.troglodytarum	36314	6581.37	1176.32	4.62	254.49	1492.14
M.acuminata	35595	6513.45	1281.54	5.11	250.88	1273.53

## Sheet: TableS8
Table S8 Functional annotation of Alpinia officinarum Hance genes using different databases
Database	Number	Percent(%)
Total	37077
InterPro	25647	69.17
GO	26691	71.99
KEGG_ALL	32705	88.21
KEGG_KO	12870	34.71
Swissprot	24892	67.14
TrEMBL	33514	90.39
NR	33560	90.51
Annotated	33602	90.63
Unannotated	3475	9.37

## Sheet: TableS9
Table S9 Non-coding RNAs in the Alpinia officinarum Hance genome
Type		Copy	Average length(bp)	Total length(bp)	% of genome
miRNA		118	122.102	14408	0.000686
tRNA		1820	73.8495	134406	0.006402
rRNA	rRNA	3750	3278.33	12293755	0.585536
	18S	1368	1901.66	2601473	0.123905
	28S	1365	7015.44	9576076	0.456096
	5S	1017	114.264	116206	0.005535
snRNA	snRNA	259	117.695	30483	0.001452
	CD-box	181	106.033	19192	0.000914
	HACA-box	5	142.6	713	3.4e-05
	splicing	73	144.904	10578	0.000504
	scaRNA	0	0	0	0

## Sheet: TableS10
Table S10 The quantitation and identification information of ions with RSD<=30% in negative modes detected by untargeted metabolomics
Compound.ID	ratio	t.test_p.value	wilcox.test_p.value	t.test_p.value_BHcorrect	wilcox.test_p.value_BHcorrect	VIP	sample	ID	KEGG.ID	Formula	Adducts	Score	Fragmentation.Score	Mass.Error..ppm.	Isotope.Similarity	Description	Super.class	Class	Sub.class	m.z	Neutral.mass..Da.	Retention.time..min.	Charge	Pathway
0.11_170.8830m/z	1.12705412303897	0.587372664548896	0.937229437229437	0.739472278713352	0.95921185256636	0.158856250867441	Flower:Rhizome	C13194	C13194	CaO4S	M+Cl	32.2	0	-5.02277	67.0441564467981	Calcium sulfate; Gypsum;	null	null	null	170.883039091665	NA	0.112583333333333	1	NULL
0.11_170.8830m/z	0.644069599425214	0.0103567783222812	0.00432900432900433	0.0210809253605617	0.00933549504978076	0.585584595085688	Leaf:Rhizome	C13194	C13194	CaO4S	M+Cl	32.2	0	-5.02277	67.0441564467981	Calcium sulfate; Gypsum;	null	null	null	170.883039091665	NA	0.112583333333333	1	NULL
0.11_170.8830m/z	0.884699267644939	0.211085105642118	0.24025974025974	0.322831510600522	0.35172044450395	0.215386499755941	Fruit:Rhizome	C13194	C13194	CaO4S	M+Cl	32.2	0	-5.02277	67.0441564467981	Calcium sulfate; Gypsum;	null	null	null	170.883039091665	NA	0.112583333333333	1	NULL
0.11_170.8830m/z	1.17167793065966	0.201187027955191	0.24025974025974	0.327735741825509	0.369949660705037	0.27976669918722	Stem:Rhizome	C13194	C13194	CaO4S	M+Cl	32.2	0	-5.02277	67.0441564467981	Calcium sulfate; Gypsum;	null	null	null	170.883039091665	NA	0.112583333333333	1	NULL
0.11_170.8830m/z	1.17167793065966	0.201187027955191	0.24025974025974	0.327735741825509	0.369949660705037	0.27976669918722	Stem:Rhizome	C13194	C13194	CaO4S	M+Cl	32.2	0	-5.02277	67.0441564467981	Calcium sulfate; Gypsum;	null	null	null	170.883039091665	NA	0.112583333333333	1	NULL
0.11_170.8830m/z	1.74989492446901	0.0127213705856121	0.0411255411255411	0.0283758367322306	0.0722023854882195	0.662828302695994	Flower:Leaf	C13194	C13194	CaO4S	M+Cl	32.2	0	-5.02277	67.0441564467981	Calcium sulfate; Gypsum;	null	null	null	170.883039091665	NA	0.112583333333333	1	NULL
0.11_170.8830m/z	1.27394038206811	0.20761252136482	0.393939393939394	0.428418153693218	0.596498146109568	0.474312682594888	Flower:Fruit	C13194	C13194	CaO4S	M+Cl	32.2	0	-5.02277	67.0441564467981	Calcium sulfate; Gypsum;	null	null	null	170.883039091665	NA	0.112583333333333	1	NULL
0.11_170.8830m/z	0.961915	0.700282861686891	0.699134199134199	0.823665564398817	0.800293253223981	0.132465257098364	Flower:Stem	C13194	C13194	CaO4S	M+Cl	32.2	0	-5.02277	67.0441564467981	Calcium sulfate; Gypsum;	null	null	null	170.883039091665	NA	0.112583333333333	1	NULL
0.11_170.8830m/z	1.39693892014435	0.089895675586348	0.132034632034632	0.196849443299118	0.267906550541571	0.475225998629856	Flower:Root	C13194	C13194	CaO4S	M+Cl	32.2	0	-5.02277	67.0441564467981	Calcium sulfate; Gypsum;	null	null	null	170.883039091665	NA	0.112583333333333	1	NULL
0.11_170.8830m/z	0.728009644610333	0.0431451977959755	0.0649350649350649	0.0700252745320966	0.0959650686233858	0.46618680128324	Leaf:Fruit	C13194	C13194	CaO4S	M+Cl	32.2	0	-5.02277	67.0441564467981	Calcium sulfate; Gypsum;	null	null	null	170.883039091665	NA	0.112583333333333	1	NULL
0.11_170.8830m/z	0.549698498684362	0.0027186381071373	0.00216450216450216	0.00686773436356046	0.00514445365509195	0.7924144829807	Leaf:Stem	C13194	C13194	CaO4S	M+Cl	32.2	0	-5.02277	67.0441564467981	Calcium sulfate; Gypsum;	null	null	null	170.883039091665	NA	0.112583333333333	1	NULL
0.11_170.8830m/z	0.798298743890717	0.152128521541808	0.17965367965368	0.187967911960352	0.219120472869199	0.291984744294182	Leaf:Root	C13194	C13194	CaO4S	M+Cl	32.2	0	-5.02277	67.0441564467981	Calcium sulfate; Gypsum;	null	null	null	170.883039091665	NA	0.112583333333333	1	NULL
0.11_170.8830m/z	0.755070352094839	0.0388137822912052	0.0649350649350649	0.0719110720998932	0.104479733824846	0.395066740915215	Fruit:Stem	C13194	C13194	CaO4S	M+Cl	32.2	0	-5.02277	67.0441564467981	Calcium sulfate; Gypsum;	null	null	null	170.883039091665	NA	0.112583333333333	1	NULL
0.11_170.8830m/z	1.09655	0.416021626225784	0.393939393939394	0.590724639176676	0.570810142238714	0.200697749966859	Fruit:Root	C13194	C13194	CaO4S	M+Cl	32.2	0	-5.02277	67.0441564467981	Calcium sulfate; Gypsum;	null	null	null	170.883039091665	NA	0.112583333333333	1	NULL
0.11_170.8830m/z	1.45224836124048	0.015464619194076	0.025974025974026	0.0303212215324055	0.0444647302023681	0.498404880659882	Stem:Root	C13194	C13194	CaO4S	M+Cl	32.2	0	-5.02277	67.0441564467981	Calcium sulfate; Gypsum;	null	null	null	170.883039091665	NA	0.112583333333333	1	NULL
0.28_146.9608m/z	1.34819539584968	0.154649753253535	0.24025974025974	0.317018750369003	0.432787809911009	0.422073876407633	Flower:Rhizome	C06455	C06455	CH5O4P	M+Cl	37.3	0	-9.92861	97.1162225080566	Hydroxymethylphosphonate; P-(Hydroxymethyl)-phosphonic acid;	null	null	null	146.960834637967	NA	0.284016666666667	1	map00440 Phosphonate and phosphinate metabolism; map01130 Biosynthesis of antibiotics
0.28_146.9608m/z	0.688558019309505	0.00049674166579849	0.00216450216450216	0.00214459771325374	0.00523655764776181	0.490316830028031	Leaf:Rhizome	C06455	C06455	CH5O4P	M+Cl	37.3	0	-9.92861	97.1162225080566	Hydroxymethylphosphonate; P-(Hydroxymethyl)-phosphonic acid;	null	null	null	146.960834637967	NA	0.284016666666667	1	map00440 Phosphonate and phosphinate metabolism; map01130 Biosynthesis of antibiotics
0.28_146.9608m/z	0.904631116318909	0.101754921437989	0.132034632034632	0.19007864700278	0.223517103896979	0.172191118725372	Fruit:Rhizome	C06455	C06455	CH5O4P	M+Cl	37.3	0	-9.92861	97.1162225080566	Hydroxymethylphosphonate; P-(Hydroxymethyl)-phosphonic acid;	null	null	null	146.960834637967	NA	0.284016666666667	1	map00440 Phosphonate and phosphinate metabolism; map01130 Biosynthesis of antibiotics
0.28_146.9608m/z	1.33031215699709	0.00100704252851542	0.00865800865800866	0.0131417481369193	0.0379575073452624	0.558685016668144	Stem:Rhizome	C06455	C06455	CH5O4P	M+Cl	37.3	0	-9.92861	97.1162225080566	Hydroxymethylphosphonate; P-(Hydroxymethyl)-phosphonic acid;	null	null	null	146.960834637967	NA	0.284016666666667	1	map00440 Phosphonate and phosphinate metabolism; map01130 Biosynthesis of antibiotics
0.28_146.9608m/z	1.33031215699709	0.00100704252851542	0.00865800865800866	0.0131417481369193	0.0379575073452624	0.558685016668144	Stem:Rhizome	C06455	C06455	CH5O4P	M+Cl	37.3	0	-9.92861	97.1162225080566	Hydroxymethylphosphonate; P-(Hydroxymethyl)-phosphonic acid;	null	null	null	146.960834637967	NA	0.284016666666667	1	map00440 Phosphonate and phosphinate metabolism; map01130 Biosynthesis of antibiotics
0.28_146.9608m/z	1.95799824857413	0.00646125181199582	0.0151515151515152	0.0173469569689422	0.0316636053727598	0.787432295170191	Flower:Leaf	C06455	C06455	CH5O4P	M+Cl	37.3	0	-9.92861	97.1162225080566	Hydroxymethylphosphonate; P-(Hydroxymethyl)-phosphonic acid;	null	null	null	146.960834637967	NA	0.284016666666667	1	map00440 Phosphonate and phosphinate metabolism; map01130 Biosynthesis of antibiotics
0.28_146.9608m/z	1.49032613573554	0.0637774034574737	0.17965367965368	0.248987458605179	0.436651734301865	0.771397022721797	Flower:Fruit	C06455	C06455	CH5O4P	M+Cl	37.3	0	-9.92861	97.1162225080566	Hydroxymethylphosphonate; P-(Hydroxymethyl)-phosphonic acid;	null	null	null	146.960834637967	NA	0.284016666666667	1	map00440 Phosphonate and phosphinate metabolism; map01130 Biosynthesis of antibiotics
0.28_146.9608m/z	1.01344288914338	0.847616940351781	0.484848484848485	0.915474374921648	0.633904588960769	0.176533029122736	Flower:Stem	C06455	C06455	CH5O4P	M+Cl	37.3	0	-9.92861	97.1162225080566	Hydroxymethylphosphonate; P-(Hydroxymethyl)-phosphonic acid;	null	null	null	146.960834637967	NA	0.284016666666667	1	map00440 Phosphonate and phosphinate metabolism; map01130 Biosynthesis of antibiotics
0.28_146.9608m/z	1.48099200218501	0.0679188619682039	0.132034632034632	0.163936682676351	0.267906550541571	0.570590811967008	Flower:Root	C06455	C06455	CH5O4P	M+Cl	37.3	0	-9.92861	97.1162225080566	Hydroxymethylphosphonate; P-(Hydroxymethyl)-phosphonic acid;	null	null	null	146.960834637967	NA	0.284016666666667	1	map00440 Phosphonate and phosphinate metabolism; map01130 Biosynthesis of antibiotics
0.28_146.9608m/z	0.761147839034499	0.00409009611472635	0.00216450216450216	0.0112868330860268	0.00614302138692383	0.388432919173567	Leaf:Fruit	C06455	C06455	CH5O4P	M+Cl	37.3	0	-9.92861	97.1162225080566	Hydroxymethylphosphonate; P-(Hydroxymethyl)-phosphonic acid;	null	null	null	146.960834637967	NA	0.284016666666667	1	map00440 Phosphonate and phosphinate metabolism; map01130 Biosynthesis of antibiotics
0.28_146.9608m/z	0.51759131545771	6.89774951675892e-06	0.00216450216450216	0.000109449517900391	0.00514445365509195	0.888236056182799	Leaf:Stem	C06455	C06455	CH5O4P	M+Cl	37.3	0	-9.92861	97.1162225080566	Hydroxymethylphosphonate; P-(Hydroxymethyl)-phosphonic acid;	null	null	null	146.960834637967	NA	0.284016666666667	1	map00440 Phosphonate and phosphinate metabolism; map01130 Biosynthesis of antibiotics
0.28_146.9608m/z	0.756380657267446	0.00294687995055789	0.00216450216450216	0.00642606981410048	0.00442621409182307	0.348897084211809	Leaf:Root	C06455	C06455	CH5O4P	M+Cl	37.3	0	-9.92861	97.1162225080566	Hydroxymethylphosphonate; P-(Hydroxymethyl)-phosphonic acid;	null	null	null	146.960834637967	NA	0.284016666666667	1	map00440 Phosphonate and phosphinate metabolism; map01130 Biosynthesis of antibiotics
0.28_146.9608m/z	0.680014169276581	0.000153268892087084	0.00216450216450216	0.00229711409285437	0.00843843607919922	0.573039442401188	Fruit:Stem	C06455	C06455	CH5O4P	M+Cl	37.3	0	-9.92861	97.1162225080566	Hydroxymethylphosphonate; P-(Hydroxymethyl)-phosphonic acid;	null	null	null	146.960834637967	NA	0.284016666666667	1	map00440 Phosphonate and phosphinate metabolism; map01130 Biosynthesis of antibiotics
0.28_146.9608m/z	0.993736851735531	0.888762159996041	0.818181818181818	0.935903642087334	0.897333063585191	0.0546247120163885	Fruit:Root	C06455	C06455	CH5O4P	M+Cl	37.3	0	-9.92861	97.1162225080566	Hydroxymethylphosphonate; P-(Hydroxymethyl)-phosphonic acid;	null	null	null	146.960834637967	NA	0.284016666666667	1	map00440 Phosphonate and phosphinate metabolism; map01130 Biosynthesis of antibiotics
0.28_146.9608m/z	1.46134727279683	0.000126973193303741	0.00216450216450216	0.000928256032721419	0.00564928321937668	0.521642889903195	Stem:Root	C06455	C06455	CH5O4P	M+Cl	37.3	0	-9.92861	97.1162225080566	Hydroxymethylphosphonate; P-(Hydroxymethyl)-phosphonic acid;	null	null	null	146.960834637967	NA	0.284016666666667	1	map00440 Phosphonate and phosphinate metabolism; map01130 Biosynthesis of antibiotics
0.49_162.8923m/z	1.15247609695752	0.51818039373119	0.699134199134199	0.686559560951469	0.799201298996633	0.18838964784942	Flower:Rhizome	C06232	C06232	H2MoO4	M-H	21	0	-7.10082	13.2019239203163	Molybdate;	null	null	null	162.892276480162	NA	0.490466666666667	1	map02010 ABC transporters
0.49_162.8923m/z	1.15247609695752	0.51818039373119	0.699134199134199	0.686559560951469	0.799201298996633	0.18838964784942	Flower:Rhizome	HMDB0012260	null	H2MoO4+2	M-H	21	0	-7.10082	13.2019239203163	Molybdate	null	null	null	162.892276480162	NA	0.490466666666667	1	NA
0.49_162.8923m/z	0.618705653882762	0.00229009545424064	0.00216450216450216	0.00630510013658497	0.00523655764776181	0.637857318369594	Leaf:Rhizome	C06232	C06232	H2MoO4	M-H	21	0	-7.10082	13.2019239203163	Molybdate;	null	null	null	162.892276480162	NA	0.490466666666667	1	map02010 ABC transporters
0.49_162.8923m/z	0.618705653882762	0.00229009545424064	0.00216450216450216	0.00630510013658497	0.00523655764776181	0.637857318369594	Leaf:Rhizome	HMDB0012260	null	H2MoO4+2	M-H	21	0	-7.10082	13.2019239203163	Molybdate	null	null	null	162.892276480162	NA	0.490466666666667	1	NA
0.49_162.8923m/z	0.838233288351387	0.0155447239388471	0.0151515151515152	0.0547891027175688	0.0507351694402054	0.291547363746511	Fruit:Rhizome	C06232	C06232	H2MoO4	M-H	21	0	-7.10082	13.2019239203163	Molybdate;	null	null	null	162.892276480162	NA	0.490466666666667	1	map02010 ABC transporters
0.49_162.8923m/z	0.838233288351387	0.0155447239388471	0.0151515151515152	0.0547891027175688	0.0507351694402054	0.291547363746511	Fruit:Rhizome	HMDB0012260	null	H2MoO4+2	M-H	21	0	-7.10082	13.2019239203163	Molybdate	null	null	null	162.892276480162	NA	0.490466666666667	1	NA
0.49_162.8923m/z	1.18283343178105	0.042836888758273	0.132034632034632	0.118797568360414	0.240999160607004	0.31252985658642	Stem:Rhizome	C06232	C06232	H2MoO4	M-H	21	0	-7.10082	13.2019239203163	Molybdate;	null	null	null	162.892276480162	NA	0.490466666666667	1	map02010 ABC transporters
0.49_162.8923m/z	1.18283343178105	0.042836888758273	0.132034632034632	0.118797568360414	0.240999160607004	0.31252985658642	Stem:Rhizome	HMDB0012260	null	H2MoO4+2	M-H	21	0	-7.10082	13.2019239203163	Molybdate	null	null	null	162.892276480162	NA	0.490466666666667	1	NA
0.49_162.8923m/z	1.18283343178105	0.042836888758273	0.132034632034632	0.118797568360414	0.240999160607004	0.31252985658642	Stem:Rhizome	C06232	C06232	H2MoO4	M-H	21	0	-7.10082	13.2019239203163	Molybdate;	null	null	null	162.892276480162	NA	0.490466666666667	1	map02010 ABC transporters
0.49_162.8923m/z	1.18283343178105	0.042836888758273	0.132034632034632	0.118797568360414	0.240999160607004	0.31252985658642	Stem:Rhizome	HMDB0012260	null	H2MoO4+2	M-H	21	0	-7.10082	13.2019239203163	Molybdate	null	null	null	162.892276480162	NA	0.490466666666667	1	NA
0.49_162.8923m/z	1.86272113358755	0.00649928691829811	0.0151515151515152	0.0174243282564805	0.0316636053727598	0.737557648005362	Flower:Leaf	C06232	C06232	H2MoO4	M-H	21	0	-7.10082	13.2019239203163	Molybdate;	null	null	null	162.892276480162	NA	0.490466666666667	1	map02010 ABC transporters
0.49_162.8923m/z	1.86272113358755	0.00649928691829811	0.0151515151515152	0.0174243282564805	0.0316636053727598	0.737557648005362	Flower:Leaf	HMDB0012260	null	H2MoO4+2	M-H	21	0	-7.10082	13.2019239203163	Molybdate	null	null	null	162.892276480162	NA	0.490466666666667	1	NA
0.49_162.8923m/z	1.37488705468161	0.106893478802327	0.24025974025974	0.311930883108985	0.497256942662081	0.607968794383781	Flower:Fruit	C06232	C06232	H2MoO4	M-H	21	0	-7.10082	13.2019239203163	Molybdate;	null	null	null	162.892276480162	NA	0.490466666666667	1	map02010 ABC transporters
0.49_162.8923m/z	1.37488705468161	0.106893478802327	0.24025974025974	0.311930883108985	0.497256942662081	0.607968794383781	Flower:Fruit	HMDB0012260	null	H2MoO4+2	M-H	21	0	-7.10082	13.2019239203163	Molybdate	null	null	null	162.892276480162	NA	0.490466666666667	1	NA
0.49_162.8923m/z	0.974335072033076	0.677533876818977	1	0.808831407806981	1	0.164029936412935	Flower:Stem	C06232	C06232	H2MoO4	M-H	21	0	-7.10082	13.2019239203163	Molybdate;	null	null	null	162.892276480162	NA	0.490466666666667	1	map02010 ABC transporters
0.49_162.8923m/z	0.974335072033076	0.677533876818977	1	0.808831407806981	1	0.164029936412935	Flower:Stem	HMDB0012260	null	H2MoO4+2	M-H	21	0	-7.10082	13.2019239203163	Molybdate	null	null	null	162.892276480162	NA	0.490466666666667	1	NA
0.49_162.8923m/z	1.32491962466162	0.154543575324837	0.30952380952381	0.277430056582705	0.481379334729994	0.40449768102834	Flower:Root	C06232	C06232	H2MoO4	M-H	21	0	-7.10082	13.2019239203163	Molybdate;	null	null	null	162.892276480162	NA	0.490466666666667	1	map02010 ABC transporters
0.49_162.8923m/z	1.32491962466162	0.154543575324837	0.30952380952381	0.277430056582705	0.481379334729994	0.40449768102834	Flower:Root	HMDB0012260	null	H2MoO4+2	M-H	21	0	-7.10082	13.2019239203163	Molybdate	null	null	null	162.892276480162	NA	0.490466666666667	1	NA
0.49_162.8923m/z	0.738106756771273	0.0192025825471416	0.0151515151515152	0.0364309865443733	0.0288564205363478	0.449995348272025	Leaf:Fruit	C06232	C06232	H2MoO4	M-H	21	0	-7.10082	13.2019239203163	Molybdate;	null	null	null	162.892276480162	NA	0.490466666666667	1	map02010 ABC transporters
0.49_162.8923m/z	0.738106756771273	0.0192025825471416	0.0151515151515152	0.0364309865443733	0.0288564205363478	0.449995348272025	Leaf:Fruit	HMDB0012260	null	H2MoO4+2	M-H	21	0	-7.10082	13.2019239203163	Molybdate	null	null	null	162.892276480162	NA	0.490466666666667	1	NA
0.49_162.8923m/z	0.52307082067434	0.000361931219252534	0.00216450216450216	0.00144735155948999	0.00514445365509195	0.875969770787647	Leaf:Stem	C06232	C06232	H2MoO4	M-H	21	0	-7.10082	13.2019239203163	Molybdate;	null	null	null	162.892276480162	NA	0.490466666666667	1	map02010 ABC transporters
0.49_162.8923m/z	0.52307082067434	0.000361931219252534	0.00216450216450216	0.00144735155948999	0.00514445365509195	0.875969770787647	Leaf:Stem	HMDB0012260	null	H2MoO4+2	M-H	21	0	-7.10082	13.2019239203163	Molybdate	null	null	null	162.892276480162	NA	0.490466666666667	1	NA
0.49_162.8923m/z	0.711281791338171	0.0158581962257772	0.0649350649350649	0.0256140289145096	0.0874921154753898	0.429250659694384	Leaf:Root	C06232	C06232	H2MoO4	M-H	21	0	-7.10082	13.2019239203163	Molybdate;	null	null	null	162.892276480162	NA	0.490466666666667	1	map02010 ABC transporters
0.49_162.8923m/z	0.711281791338171	0.0158581962257772	0.0649350649350649	0.0256140289145096	0.0874921154753898	0.429250659694384	Leaf:Root	HMDB0012260	null	H2MoO4+2	M-H	21	0	-7.10082	13.2019239203163	Molybdate	null	null	null	162.892276480162	NA	0.490466666666667	1	NA
0.49_162.8923m/z	0.708665536354697	0.000678414696225991	0.00216450216450216	0.00492526717935992	0.00843843607919922	0.495192564581222	Fruit:Stem	C06232	C06232	H2MoO4	M-H	21	0	-7.10082	13.2019239203163	Molybdate;	null	null	null	162.892276480162	NA	0.490466666666667	1	map02010 ABC transporters
0.49_162.8923m/z	0.708665536354697	0.000678414696225991	0.00216450216450216	0.00492526717935992	0.00843843607919922	0.495192564581222	Fruit:Stem	HMDB0012260	null	H2MoO4+2	M-H	21	0	-7.10082	13.2019239203163	Molybdate	null	null	null	162.892276480162	NA	0.490466666666667	1	NA
0.49_162.8923m/z	0.963657065611425	0.718896847270605	0.699134199134199	0.829032042179371	0.816810252453817	0.0907637766596874	Fruit:Root	C06232	C06232	H2MoO4	M-H	21	0	-7.10082	13.2019239203163	Molybdate;	null	null	null	162.892276480162	NA	0.490466666666667	1	map02010 ABC transporters
0.49_162.8923m/z	0.963657065611425	0.718896847270605	0.699134199134199	0.829032042179371	0.816810252453817	0.0907637766596874	Fruit:Root	HMDB0012260	null	H2MoO4+2	M-H	21	0	-7.10082	13.2019239203163	Molybdate	null	null	null	162.892276480162	NA	0.490466666666667	1	NA
0.49_162.8923m/z	1.35981928875556	0.00564919180569851	0.00432900432900433	0.0135418966947474	0.00954682765685661	0.422217100252685	Stem:Root	C06232	C06232	H2MoO4	M-H	21	0	-7.10082	13.2019239203163	Molybdate;	null	null	null	162.892276480162	NA	0.490466666666667	1	map02010 ABC transporters
0.49_162.8923m/z	1.35981928875556	0.00564919180569851	0.00432900432900433	0.0135418966947474	0.00954682765685661	0.422217100252685	Stem:Root	HMDB0012260	null	H2MoO4+2	M-H	21	0	-7.10082	13.2019239203163	Molybdate	null	null	null	162.892276480162	NA	0.490466666666667	1	NA
0.49_196.8888m/z	1.09222940164328	0.702961531787696	0.699134199134199	0.823578760077936	0.799201298996633	0.13029201738217	Flower:Rhizome	C06597	C06597	C6H4Cl4	M-H2O-H	27.3	0	-0.462509	37.2933509962416	1,3,4,6-Tetrachloro-1,4-cyclohexadiene;	null	null	null	196.888769949417	NA	0.490466666666667	1	map00361 Chlorocyclohexane and chlorobenzene degradation; map01100 Metabolic pathways; map01120 Microbial metabolism in diverse environments
0.49_196.8888m/z	0.647920865039937	0.00177640437741335	0.00216450216450216	0.00521103496987711	0.00523655764776181	0.572269579512991	Leaf:Rhizome	C06597	C06597	C6H4Cl4	M-H2O-H	27.3	0	-0.462509	37.2933509962416	1,3,4,6-Tetrachloro-1,4-cyclohexadiene;	null	null	null	196.888769949417	NA	0.490466666666667	1	map00361 Chlorocyclohexane and chlorobenzene degradation; map01100 Metabolic pathways; map01120 Microbial metabolism in diverse environments
0.49_196.8888m/z	0.871906388328845	0.0585417875804566	0.0930735930735931	0.129958425105741	0.172134782068557	0.221069682900998	Fruit:Rhizome	C06597	C06597	C6H4Cl4	M-H2O-H	27.3	0	-0.462509	37.2933509962416	1,3,4,6-Tetrachloro-1,4-cyclohexadiene;	null	null	null	196.888769949417	NA	0.490466666666667	1	map00361 Chlorocyclohexane and chlorobenzene degradation; map01100 Metabolic pathways; map01120 Microbial metabolism in diverse environments
0.49_196.8888m/z	1.23834341535351	0.0191940467897186	0.025974025974026	0.0740569745764783	0.0784181584181584	0.404352167737807	Stem:Rhizome	C06597	C06597	C6H4Cl4	M-H2O-H	27.3	0	-0.462509	37.2933509962416	1,3,4,6-Tetrachloro-1,4-cyclohexadiene;	null	null	null	196.888769949417	NA	0.490466666666667	1	map00361 Chlorocyclohexane and chlorobenzene degradation; map01100 Metabolic pathways; map01120 Microbial metabolism in diverse environments
0.49_196.8888m/z	1.23834341535351	0.0191940467897186	0.025974025974026	0.0740569745764783	0.0784181584181584	0.404352167737807	Stem:Rhizome	C06597	C06597	C6H4Cl4	M-H2O-H	27.3	0	-0.462509	37.2933509962416	1,3,4,6-Tetrachloro-1,4-cyclohexadiene;	null	null	null	196.888769949417	NA	0.490466666666667	1	map00361 Chlorocyclohexane and chlorobenzene degradation; map01100 Metabolic pathways; map01120 Microbial metabolism in diverse environments
0.49_196.8888m/z	1.68574506637622	0.0106389302810909	0.025974025974026	0.024869884512901	0.0491886052464714	0.621759208213591	Flower:Leaf	C06597	C06597	C6H4Cl4	M-H2O-H	27.3	0	-0.462509	37.2933509962416	1,3,4,6-Tetrachloro-1,4-cyclohexadiene;	null	null	null	196.888769949417	NA	0.490466666666667	1	map00361 Chlorocyclohexane and chlorobenzene degradation; map01100 Metabolic pathways; map01120 Microbial metabolism in diverse environments
0.49_196.8888m/z	1.25269113320379	0.209783636439395	0.393939393939394	0.430829870037957	0.596498146109568	0.436618150357429	Flower:Fruit	C06597	C06597	C6H4Cl4	M-H2O-H	27.3	0	-0.462509	37.2933509962416	1,3,4,6-Tetrachloro-1,4-cyclohexadiene;	null	null	null	196.888769949417	NA	0.490466666666667	1	map00361 Chlorocyclohexane and chlorobenzene degradation; map01100 Metabolic pathways; map01120 Microbial metabolism in diverse environments
0.49_196.8888m/z	0.882008486580829	0.301328105982453	0.588744588744589	0.463130961643917	0.715996830382082	0.264012189796416	Flower:Stem	C06597	C06597	C6H4Cl4	M-H2O-H	27.3	0	-0.462509	37.2933509962416	1,3,4,6-Tetrachloro-1,4-cyclohexadiene;	null	null	null	196.888769949417	NA	0.490466666666667	1	map00361 Chlorocyclohexane and chlorobenzene degradation; map01100 Metabolic pathways; map01120 Microbial metabolism in diverse environments
0.49_196.8888m/z	1.44918136789405	0.0490646237333995	0.132034632034632	0.132949798800934	0.267906550541571	0.550341863877023	Flower:Root	C06597	C06597	C6H4Cl4	M-H2O-H	27.3	0	-0.462509	37.2933509962416	1,3,4,6-Tetrachloro-1,4-cyclohexadiene;	null	null	null	196.888769949417	NA	0.490466666666667	1	map00361 Chlorocyclohexane and chlorobenzene degradation; map01100 Metabolic pathways; map01120 Microbial metabolism in diverse environments
0.49_196.8888m/z	0.743108289734849	0.011888221942122	0.00865800865800866	0.025081723352077	0.0181796482548362	0.434914333636852	Leaf:Fruit	C06597	C06597	C6H4Cl4	M-H2O-H	27.3	0	-0.462509	37.2933509962416	1,3,4,6-Tetrachloro-1,4-cyclohexadiene;	null	null	null	196.888769949417	NA	0.490466666666667	1	map00361 Chlorocyclohexane and chlorobenzene degradation; map01100 Metabolic pathways; map01120 Microbial metabolism in diverse environments
0.49_196.8888m/z	0.523215819623812	0.000125646112136616	0.00216450216450216	0.000699908994335486	0.00514445365509195	0.869890105698753	Leaf:Stem	C06597	C06597	C6H4Cl4	M-H2O-H	27.3	0	-0.462509	37.2933509962416	1,3,4,6-Tetrachloro-1,4-cyclohexadiene;	null	null	null	196.888769949417	NA	0.490466666666667	1	map00361 Chlorocyclohexane and chlorobenzene degradation; map01100 Metabolic pathways; map01120 Microbial metabolism in diverse environments
0.49_196.8888m/z	0.859668165014598	0.190747312191807	0.17965367965368	0.230403832402388	0.219120472869199	0.203871862137952	Leaf:Root	C06597	C06597	C6H4Cl4	M-H2O-H	27.3	0	-0.462509	37.2933509962416	1,3,4,6-Tetrachloro-1,4-cyclohexadiene;	null	null	null	196.888769949417	NA	0.490466666666667	1	map00361 Chlorocyclohexane and chlorobenzene degradation; map01100 Metabolic pathways; map01120 Microbial metabolism in diverse environments
0.49_196.8888m/z	0.704090947243372	0.000694323098695099	0.00216450216450216	0.00498034154183865	0.00843843607919922	0.50330318652149	Fruit:Stem	C06597	C06597	C6H4Cl4	M-H2O-H	27.3	0	-0.462509	37.2933509962416	1,3,4,6-Tetrachloro-1,4-cyclohexadiene;	null	null	null	196.888769949417	NA	0.490466666666667	1	map00361 Chlorocyclohexane and chlorobenzene degradation; map01100 Metabolic pathways; map01120 Microbial metabolism in diverse environments
0.49_196.8888m/z	1.15685449468117	0.0883795694574065	0.0930735930735931	0.202805815643427	0.201491101491101	0.307666428632042	Fruit:Root	C06597	C06597	C6H4Cl4	M-H2O-H	27.3	0	-0.462509	37.2933509962416	1,3,4,6-Tetrachloro-1,4-cyclohexadiene;	null	null	null	196.888769949417	NA	0.490466666666667	1	map00361 Chlorocyclohexane and chlorobenzene degradation; map01100 Metabolic pathways; map01120 Microbial metabolism in diverse environments
0.49_196.8888m/z	1.64304696603534	0.000340124182411768	0.00216450216450216	0.00173225556245945	0.00564928321937668	0.682206200799285	Stem:Root	C06597	C06597	C6H4Cl4	M-H2O-H	27.3	0	-0.462509	37.2933509962416	1,3,4,6-Tetrachloro-1,4-cyclohexadiene;	null	null	null	196.888769949417	NA	0.490466666666667	1	map00361 Chlorocyclohexane and chlorobenzene degradation; map01100 Metabolic pathways; map01120 Microbial metabolism in diverse environments
0.49_236.9280m/z	1.30927788817546	0.277503240809432	0.17965367965368	0.462885410877784	0.354818134874712	0.295245680987348	Flower:Rhizome	C19114	C19114	C8H5Cl3O2	M-H	29.1	4.45	-1.17298	42.4036711839061	Chlorfenac;	null	null	null	236.92795697392	NA	0.490466666666667	1	NULL
0.49_236.9280m/z	0.455831789752237	0.000800996105310468	0.00216450216450216	0.00295888243839996	0.00523655764776181	0.852078644356184	Leaf:Rhizome	C19114	C19114	C8H5Cl3O2	M-H	29.1	4.45	-1.17298	42.4036711839061	Chlorfenac;	null	null	null	236.92795697392	NA	0.490466666666667	1	NULL
0.49_236.9280m/z	0.662569737530565	0.00380742017961787	0.00865800865800866	0.0213001494806318	0.0339274071734315	0.546326808908557	Fruit:Rhizome	C19114	C19114	C8H5Cl3O2	M-H	29.1	4.45	-1.17298	42.4036711839061	Chlorfenac;	null	null	null	236.92795697392	NA	0.490466666666667	1	NULL
0.49_236.9280m/z	0.908003113899248	0.459643129477854	0.937229437229437	0.585063831474546	0.960855142573204	0.169534767368433	Stem:Rhizome	C19114	C19114	C8H5Cl3O2	M-H	29.1	4.45	-1.17298	42.4036711839061	Chlorfenac;	null	null	null	236.92795697392	NA	0.490466666666667	1	NULL
0.49_236.9280m/z	0.908003113899248	0.459643129477854	0.937229437229437	0.585063831474546	0.960855142573204	0.169534767368433	Stem:Rhizome	C19114	C19114	C8H5Cl3O2	M-H	29.1	4.45	-1.17298	42.4036711839061	Chlorfenac;	null	null	null	236.92795697392	NA	0.490466666666667	1	NULL
0.49_236.9280m/z	2.87228297282009	0.000866935440938553	0.00432900432900433	0.00435704308510629	0.0113944072473761	1.03023994835571	Flower:Leaf	C19114	C19114	C8H5Cl3O2	M-H	29.1	4.45	-1.17298	42.4036711839061	Chlorfenac;	null	null	null	236.92795697392	NA	0.490466666666667	1	NULL
0.49_236.9280m/z	1.9760605020314	0.0123332000929639	0.0411255411255411	0.105543973829266	0.193458609517004	1.05988604141045	Flower:Fruit	C19114	C19114	C8H5Cl3O2	M-H	29.1	4.45	-1.17298	42.4036711839061	Chlorfenac;	null	null	null	236.92795697392	NA	0.490466666666667	1	NULL
0.49_236.9280m/z	1.44193105522845	0.140822512639924	0.132034632034632	0.265185662148188	0.250268359091888	0.424415828503939	Flower:Stem	C19114	C19114	C8H5Cl3O2	M-H	29.1	4.45	-1.17298	42.4036711839061	Chlorfenac;	null	null	null	236.92795697392	NA	0.490466666666667	1	NULL
0.49_236.9280m/z	1.08964088123654	0.825850292337508	0.588744588744589	0.886820526685932	0.701935700085693	0.136149932295866	Flower:Root	C19114	C19114	C8H5Cl3O2	M-H	29.1	4.45	-1.17298	42.4036711839061	Chlorfenac;	null	null	null	236.92795697392	NA	0.490466666666667	1	NULL
0.49_236.9280m/z	0.687975565336184	0.0285716745846238	0.0411255411255411	0.0498954768468334	0.0667732138662371	0.468221667738442	Leaf:Fruit	C19114	C19114	C8H5Cl3O2	M-H	29.1	4.45	-1.17298	42.4036711839061	Chlorfenac;	null	null	null	236.92795697392	NA	0.490466666666667	1	NULL
0.49_236.9280m/z	0.502015667980205	0.00251741968449863	0.00865800865800866	0.00647408190710534	0.0166559808350853	0.779846218953585	Leaf:Stem	C19114	C19114	C8H5Cl3O2	M-H	29.1	4.45	-1.17298	42.4036711839061	Chlorfenac;	null	null	null	236.92795697392	NA	0.490466666666667	1	NULL
0.49_236.9280m/z	0.379364043009557	0.000215415912766187	0.00216450216450216	0.000814052556226933	0.00442621409182307	0.974880727621941	Leaf:Root	C19114	C19114	C8H5Cl3O2	M-H	29.1	4.45	-1.17298	42.4036711839061	Chlorfenac;	null	null	null	236.92795697392	NA	0.490466666666667	1	NULL
0.49_236.9280m/z	0.729699851672627	0.0490810974345997	0.0411255411255411	0.0865140825388337	0.0731528202865783	0.355005592840961	Fruit:Stem	C19114	C19114	C8H5Cl3O2	M-H	29.1	4.45	-1.17298	42.4036711839061	Chlorfenac;	null	null	null	236.92795697392	NA	0.490466666666667	1	NULL
0.49_236.9280m/z	0.551420809290194	0.00115741883823018	0.00216450216450216	0.00896197322245143	0.0126458850308223	0.868950728094097	Fruit:Root	C19114	C19114	C8H5Cl3O2	M-H	29.1	4.45	-1.17298	42.4036711839061	Chlorfenac;	null	null	null	236.92795697392	NA	0.490466666666667	1	NULL
0.49_236.9280m/z	0.755681679290766	0.0888152756455155	0.132034632034632	0.131210435436101	0.181015569822639	0.318192255867961	Stem:Root	C19114	C19114	C8H5Cl3O2	M-H	29.1	4.45	-1.17298	42.4036711839061	Chlorfenac;	null	null	null	236.92795697392	NA	0.490466666666667	1	NULL
0.50_289.9473m/z	1.36468724066277	0.0954433921553903	0.24025974025974	0.230505834383932	0.432787809911009	0.348649498982139	Flower:Rhizome	C10917	C10917	C5H11NS5	M+FA-H	36.4	5.92	-1.81633	78.168389835634	7-N,N-Dimethylamino-1,2,3,4,5-pentathiocyclooctane; PTCA;	null	null	null	289.94726231856	NA	0.504766666666667	1	NULL
0.50_289.9473m/z	0.568497690876905	0.0172380294427453	0.025974025974026	0.0322007158687448	0.0439794643513318	0.640018508008465	Leaf:Rhizome	C10917	C10917	C5H11NS5	M+FA-H	36.4	5.92	-1.81633	78.168389835634	7-N,N-Dimethylamino-1,2,3,4,5-pentathiocyclooctane; PTCA;	null	null	null	289.94726231856	NA	0.504766666666667	1	NULL
0.50_289.9473m/z	0.894711824720491	0.409277814198057	0.699134199134199	0.528829353385459	0.779213292582988	0.239122752758587	Fruit:Rhizome	C10917	C10917	C5H11NS5	M+FA-H	36.4	5.92	-1.81633	78.168389835634	7-N,N-Dimethylamino-1,2,3,4,5-pentathiocyclooctane; PTCA;	null	null	null	289.94726231856	NA	0.504766666666667	1	NULL
0.50_289.9473m/z	0.419208178457925	3.48207001419623e-05	0.00216450216450216	0.00239121168679804	0.0181341991341991	1.28207820267173	Stem:Rhizome	C10917	C10917	C5H11NS5	M+FA-H	36.4	5.92	-1.81633	78.168389835634	7-N,N-Dimethylamino-1,2,3,4,5-pentathiocyclooctane; PTCA;	null	null	null	289.94726231856	NA	0.504766666666667	1	NULL
0.50_289.9473m/z	0.419208178457925	3.48207001419623e-05	0.00216450216450216	0.00239121168679804	0.0181341991341991	1.28207820267173	Stem:Rhizome	C10917	C10917	C5H11NS5	M+FA-H	36.4	5.92	-1.81633	78.168389835634	7-N,N-Dimethylamino-1,2,3,4,5-pentathiocyclooctane; PTCA;	null	null	null	289.94726231856	NA	0.504766666666667	1	NULL
0.50_289.9473m/z	2.40051501098931	0.00297381729109921	0.00865800865800866	0.0102445070990252	0.0198459087651974	0.867797641587792	Flower:Leaf	C10917	C10917	C5H11NS5	M+FA-H	36.4	5.92	-1.81633	78.168389835634	7-N,N-Dimethylamino-1,2,3,4,5-pentathiocyclooctane; PTCA;	null	null	null	289.94726231856	NA	0.504766666666667	1	NULL
0.50_289.9473m/z	1.52528132853179	0.0574084225468848	0.132034632034632	0.238220784595246	0.36519846391091	0.704718043068066	Flower:Fruit	C10917	C10917	C5H11NS5	M+FA-H	36.4	5.92	-1.81633	78.168389835634	7-N,N-Dimethylamino-1,2,3,4,5-pentathiocyclooctane; PTCA;	null	null	null	289.94726231856	NA	0.504766666666667	1	NULL
0.50_289.9473m/z	3.25539269220088	4.45995197026588e-05	0.00216450216450216	0.00186827388034438	0.0126901323542331	1.31143985991853	Flower:Stem	C10917	C10917	C5H11NS5	M+FA-H	36.4	5.92	-1.81633	78.168389835634	7-N,N-Dimethylamino-1,2,3,4,5-pentathiocyclooctane; PTCA;	null	null	null	289.94726231856	NA	0.504766666666667	1	NULL
0.50_289.9473m/z	1.00689952610367	0.853674158572562	0.818181818181818	0.904983183667079	0.8764515116644	0.0410951822487283	Flower:Root	C10917	C10917	C5H11NS5	M+FA-H	36.4	5.92	-1.81633	78.168389835634	7-N,N-Dimethylamino-1,2,3,4,5-pentathiocyclooctane; PTCA;	null	null	null	289.94726231856	NA	0.504766666666667	1	NULL
0.50_289.9473m/z	0.635397538257086	0.0723334837485193	0.0649350649350649	0.108158116517061	0.0959650686233858	0.533730335087564	Leaf:Fruit	C10917	C10917	C5H11NS5	M+FA-H	36.4	5.92	-1.81633	78.168389835634	7-N,N-Dimethylamino-1,2,3,4,5-pentathiocyclooctane; PTCA;	null	null	null	289.94726231856	NA	0.504766666666667	1	NULL
0.50_289.9473m/z	1.35612261422987	0.290548291235011	0.30952380952381	0.354738208097773	0.378955206223948	0.297958720047422	Leaf:Stem	C10917	C10917	C5H11NS5	M+FA-H	36.4	5.92	-1.81633	78.168389835634	7-N,N-Dimethylamino-1,2,3,4,5-pentathiocyclooctane; PTCA;	null	null	null	289.94726231856	NA	0.504766666666667	1	NULL
0.50_289.9473m/z	0.419451459996786	0.00297512185242978	0.00216450216450216	0.00647660172878674	0.00442621409182307	0.884411672634528	Leaf:Root	C10917	C10917	C5H11NS5	M+FA-H	36.4	5.92	-1.81633	78.168389835634	7-N,N-Dimethylamino-1,2,3,4,5-pentathiocyclooctane; PTCA;	null	null	null	289.94726231856	NA	0.504766666666667	1	NULL
0.50_289.9473m/z	2.13429000362475	0.00347620436707913	0.00865800865800866	0.0128354518234416	0.0214288911482412	0.82195266411401	Fruit:Stem	C10917	C10917	C5H11NS5	M+FA-H	36.4	5.92	-1.81633	78.168389835634	7-N,N-Dimethylamino-1,2,3,4,5-pentathiocyclooctane; PTCA;	null	null	null	289.94726231856	NA	0.504766666666667	1	NULL
0.50_289.9473m/z	0.660140203166909	0.0290794581007828	0.00432900432900433	0.0894914436849279	0.0202390615337044	0.659501609711372	Fruit:Root	C10917	C10917	C5H11NS5	M+FA-H	36.4	5.92	-1.81633	78.168389835634	7-N,N-Dimethylamino-1,2,3,4,5-pentathiocyclooctane; PTCA;	null	null	null	289.94726231856	NA	0.504766666666667	1	NULL
0.50_289.9473m/z	0.309302017085666	3.88556816743583e-06	0.00216450216450216	0.000119681213627858	0.00564928321937668	1.24562679296599	Stem:Root	C10917	C10917	C5H11NS5	M+FA-H	36.4	5.92	-1.81633	78.168389835634	7-N,N-Dimethylamino-1,2,3,4,5-pentathiocyclooctane; PTCA;	null	null	null	289.94726231856	NA	0.504766666666667	1	NULL
0.50_304.8655m/z	0.790126108638155	0.289049978829506	0.30952380952381	0.474705207400954	0.514011987351928	0.364883149603942	Flower:Rhizome	C14365	C14365	C12H5Cl5	M-H2O-H	23.6	0	-0.219141	18.4088845810806	2,3,3',4,5-Pentachlorobiphenyl; PCB 106;	null	null	null	304.865476564182	NA	0.504766666666667	1	NULL
0.50_304.8655m/z	0.790126108638155	0.289049978829506	0.30952380952381	0.474705207400954	0.514011987351928	0.364883149603942	Flower:Rhizome	C14366	C14366	C12H5Cl5	M-H2O-H	23.6	0	-0.219141	18.4088845810806	2,3,4,5,6-Pentachlorobiphenyl; PCB 116;	null	null	null	304.865476564182	NA	0.504766666666667	1	NULL
0.50_304.8655m/z	0.790126108638155	0.289049978829506	0.30952380952381	0.474705207400954	0.514011987351928	0.364883149603942	Flower:Rhizome	C14573	C14573	C12H5Cl5	M-H2O-H	23.6	0	-0.219141	18.4088845810806	3,3',4,4',5-Pentachlorobiphenyl; PCB 126;	null	null	null	304.865476564182	NA	0.504766666666667	1	map00621 Dioxin degradation
0.50_304.8655m/z	0.790126108638155	0.289049978829506	0.30952380952381	0.474705207400954	0.514011987351928	0.364883149603942	Flower:Rhizome	C18116	C18116	C12H5Cl5	M-H2O-H	23.6	0	-0.219141	18.4088845810806	2,3,4,3',4'-Pentachlorobiphenyl; PCB 105;	null	null	null	304.865476564182	NA	0.504766666666667	1	map00621 Dioxin degradation
0.50_304.8655m/z	0.790126108638155	0.289049978829506	0.30952380952381	0.474705207400954	0.514011987351928	0.364883149603942	Flower:Rhizome	C18117	C18117	C12H5Cl5	M-H2O-H	23.6	0	-0.219141	18.4088845810806	2,3,4,4',5-Pentachlorobiphenyl; PCB 114;	null	null	null	304.865476564182	NA	0.504766666666667	1	map00621 Dioxin degradation
0.50_304.8655m/z	0.790126108638155	0.289049978829506	0.30952380952381	0.474705207400954	0.514011987351928	0.364883149603942	Flower:Rhizome	C18118	C18118	C12H5Cl5	M-H2O-H	23.6	0	-0.219141	18.4088845810806	2,3',4,4',5-Pentachlorobiphenyl; PCB 118;	null	null	null	304.865476564182	NA	0.504766666666667	1	map00621 Dioxin degradation
0.50_304.8655m/z	0.790126108638155	0.289049978829506	0.30952380952381	0.474705207400954	0.514011987351928	0.364883149603942	Flower:Rhizome	C18119	C18119	C12H5Cl5	M-H2O-H	23.6	0	-0.219141	18.4088845810806	2,3',4,4',5'-Pentachlorobiphenyl; PCB 123;	null	null	null	304.865476564182	NA	0.504766666666667	1	map00621 Dioxin degradation
0.50_304.8655m/z	0.767235797670567	0.227775760510827	0.24025974025974	0.287135919584668	0.299493543207276	0.335798364585587	Leaf:Rhizome	C14365	C14365	C12H5Cl5	M-H2O-H	23.6	0	-0.219141	18.4088845810806	2,3,3',4,5-Pentachlorobiphenyl; PCB 106;	null	null	null	304.865476564182	NA	0.504766666666667	1	NULL
0.50_304.8655m/z	0.767235797670567	0.227775760510827	0.24025974025974	0.287135919584668	0.299493543207276	0.335798364585587	Leaf:Rhizome	C14366	C14366	C12H5Cl5	M-H2O-H	23.6	0	-0.219141	18.4088845810806	2,3,4,5,6-Pentachlorobiphenyl; PCB 116;	null	null	null	304.865476564182	NA	0.504766666666667	1	NULL
0.50_304.8655m/z	0.767235797670567	0.227775760510827	0.24025974025974	0.287135919584668	0.299493543207276	0.335798364585587	Leaf:Rhizome	C14573	C14573	C12H5Cl5	M-H2O-H	23.6	0	-0.219141	18.4088845810806	3,3',4,4',5-Pentachlorobiphenyl; PCB 126;	null	null	null	304.865476564182	NA	0.504766666666667	1	map00621 Dioxin degradation
0.50_304.8655m/z	0.767235797670567	0.227775760510827	0.24025974025974	0.287135919584668	0.299493543207276	0.335798364585587	Leaf:Rhizome	C18116	C18116	C12H5Cl5	M-H2O-H	23.6	0	-0.219141	18.4088845810806	2,3,4,3',4'-Pentachlorobiphenyl; PCB 105;	null	null	null	304.865476564182	NA	0.504766666666667	1	map00621 Dioxin degradation
0.50_304.8655m/z	0.767235797670567	0.227775760510827	0.24025974025974	0.287135919584668	0.299493543207276	0.335798364585587	Leaf:Rhizome	C18117	C18117	C12H5Cl5	M-H2O-H	23.6	0	-0.219141	18.4088845810806	2,3,4,4',5-Pentachlorobiphenyl; PCB 114;	null	null	null	304.865476564182	NA	0.504766666666667	1	map00621 Dioxin degradation
0.50_304.8655m/z	0.767235797670567	0.227775760510827	0.24025974025974	0.287135919584668	0.299493543207276	0.335798364585587	Leaf:Rhizome	C18118	C18118	C12H5Cl5	M-H2O-H	23.6	0	-0.219141	18.4088845810806	2,3',4,4',5-Pentachlorobiphenyl; PCB 118;	null	null	null	304.865476564182	NA	0.504766666666667	1	map00621 Dioxin degradation
0.50_304.8655m/z	0.767235797670567	0.227775760510827	0.24025974025974	0.287135919584668	0.299493543207276	0.335798364585587	Leaf:Rhizome	C18119	C18119	C12H5Cl5	M-H2O-H	23.6	0	-0.219141	18.4088845810806	2,3',4,4',5'-Pentachlorobiphenyl; PCB 123;	null	null	null	304.865476564182	NA	0.504766666666667	1	map00621 Dioxin degradation
0.50_304.8655m/z	0.700558478787668	0.107514494671785	0.132034632034632	0.197794562222269	0.223517103896979	0.58405956633109	Fruit:Rhizome	C14365	C14365	C12H5Cl5	M-H2O-H	23.6	0	-0.219141	18.4088845810806	2,3,3',4,5-Pentachlorobiphenyl; PCB 106;	null	null	null	304.865476564182	NA	0.504766666666667	1	NULL
0.50_304.8655m/z	0.700558478787668	0.107514494671785	0.132034632034632	0.197794562222269	0.223517103896979	0.58405956633109	Fruit:Rhizome	C14366	C14366	C12H5Cl5	M-H2O-H	23.6	0	-0.219141	18.4088845810806	2,3,4,5,6-Pentachlorobiphenyl; PCB 116;	null	null	null	304.865476564182	NA	0.504766666666667	1	NULL
0.50_304.8655m/z	0.700558478787668	0.107514494671785	0.132034632034632	0.197794562222269	0.223517103896979	0.58405956633109	Fruit:Rhizome	C14573	C14573	C12H5Cl5	M-H2O-H	23.6	0	-0.219141	18.4088845810806	3,3',4,4',5-Pentachlorobiphenyl; PCB 126;	null	null	null	304.865476564182	NA	0.504766666666667	1	map00621 Dioxin degradation
0.50_304.8655m/z	0.700558478787668	0.107514494671785	0.132034632034632	0.197794562222269	0.223517103896979	0.58405956633109	Fruit:Rhizome	C18116	C18116	C12H5Cl5	M-H2O-H	23.6	0	-0.219141	18.4088845810806	2,3,4,3',4'-Pentachlorobiphenyl; PCB 105;	null	null	null	304.865476564182	NA	0.504766666666667	1	map00621 Dioxin degradation
0.50_304.8655m/z	0.700558478787668	0.107514494671785	0.132034632034632	0.197794562222269	0.223517103896979	0.58405956633109	Fruit:Rhizome	C18117	C18117	C12H5Cl5	M-H2O-H	23.6	0	-0.219141	18.4088845810806	2,3,4,4',5-Pentachlorobiphenyl; PCB 114;	null	null	null	304.865476564182	NA	0.504766666666667	1	map00621 Dioxin degradation
0.50_304.8655m/z	0.700558478787668	0.107514494671785	0.132034632034632	0.197794562222269	0.223517103896979	0.58405956633109	Fruit:Rhizome	C18118	C18118	C12H5Cl5	M-H2O-H	23.6	0	-0.219141	18.4088845810806	2,3',4,4',5-Pentachlorobiphenyl; PCB 118;	null	null	null	304.865476564182	NA	0.504766666666667	1	map00621 Dioxin degradation
0.50_304.8655m/z	0.700558478787668	0.107514494671785	0.132034632034632	0.197794562222269	0.223517103896979	0.58405956633109	Fruit:Rhizome	C18119	C18119	C12H5Cl5	M-H2O-H	23.6	0	-0.219141	18.4088845810806	2,3',4,4',5'-Pentachlorobiphenyl; PCB 123;	null	null	null	304.865476564182	NA	0.504766666666667	1	map00621 Dioxin degradation
0.50_304.8655m/z	0.783683400368342	0.270863346467876	0.30952380952381	0.401787024912865	0.447874002796283	0.438514356646454	Stem:Rhizome	C14365	C14365	C12H5Cl5	M-H2O-H	23.6	0	-0.219141	18.4088845810806	2,3,3',4,5-Pentachlorobiphenyl; PCB 106;	null	null	null	304.865476564182	NA	0.504766666666667	1	NULL
0.50_304.8655m/z	0.783683400368342	0.270863346467876	0.30952380952381	0.401787024912865	0.447874002796283	0.438514356646454	Stem:Rhizome	C14366	C14366	C12H5Cl5	M-H2O-H	23.6	0	-0.219141	18.4088845810806	2,3,4,5,6-Pentachlorobiphenyl; PCB 116;	null	null	null	304.865476564182	NA	0.504766666666667	1	NULL
0.50_304.8655m/z	0.783683400368342	0.270863346467876	0.30952380952381	0.401787024912865	0.447874002796283	0.438514356646454	Stem:Rhizome	C14573	C14573	C12H5Cl5	M-H2O-H	23.6	0	-0.219141	18.4088845810806	3,3',4,4',5-Pentachlorobiphenyl; PCB 126;	null	null	null	304.865476564182	NA	0.504766666666667	1	map00621 Dioxin degradation
0.50_304.8655m/z	0.783683400368342	0.270863346467876	0.30952380952381	0.401787024912865	0.447874002796283	0.438514356646454	Stem:Rhizome	C18116	C18116	C12H5Cl5	M-H2O-H	23.6	0	-0.219141	18.4088845810806	2,3,4,3',4'-Pentachlorobiphenyl; PCB 105;	null	null	null	304.865476564182	NA	0.504766666666667	1	map00621 Dioxin degradation
0.50_304.8655m/z	0.783683400368342	0.270863346467876	0.30952380952381	0.401787024912865	0.447874002796283	0.438514356646454	Stem:Rhizome	C18117	C18117	C12H5Cl5	M-H2O-H	23.6	0	-0.219141	18.4088845810806	2,3,4,4',5-Pentachlorobiphenyl; PCB 114;	null	null	null	304.865476564182	NA	0.504766666666667	1	map00621 Dioxin degradation
0.50_304.8655m/z	0.783683400368342	0.270863346467876	0.30952380952381	0.401787024912865	0.447874002796283	0.438514356646454	Stem:Rhizome	C18118	C18118	C12H5Cl5	M-H2O-H	23.6	0	-0.219141	18.4088845810806	2,3',4,4',5-Pentachlorobiphenyl; PCB 118;	null	null	null	304.865476564182	NA	0.504766666666667	1	map00621 Dioxin degradation
0.50_304.8655m/z	0.783683400368342	0.270863346467876	0.30952380952381	0.401787024912865	0.447874002796283	0.438514356646454	Stem:Rhizome	C18119	C18119	C12H5Cl5	M-H2O-H	23.6	0	-0.219141	18.4088845810806	2,3',4,4',5'-Pentachlorobiphenyl; PCB 123;	null	null	null	304.865476564182	NA	0.504766666666667	1	map00621 Dioxin degradation
0.50_304.8655m/z	0.783683400368342	0.270863346467876	0.30952380952381	0.401787024912865	0.447874002796283	0.438514356646454	Stem:Rhizome	C14365	C14365	C12H5Cl5	M-H2O-H	23.6	0	-0.219141	18.4088845810806	2,3,3',4,5-Pentachlorobiphenyl; PCB 106;	null	null	null	304.865476564182	NA	0.504766666666667	1	NULL
0.50_304.8655m/z	0.783683400368342	0.270863346467876	0.30952380952381	0.401787024912865	0.447874002796283	0.438514356646454	Stem:Rhizome	C14366	C14366	C12H5Cl5	M-H2O-H	23.6	0	-0.219141	18.4088845810806	2,3,4,5,6-Pentachlorobiphenyl; PCB 116;	null	null	null	304.865476564182	NA	0.504766666666667	1	NULL
0.50_304.8655m/z	0.783683400368342	0.270863346467876	0.30952380952381	0.401787024912865	0.447874002796283	0.438514356646454	Stem:Rhizome	C14573	C14573	C12H5Cl5	M-H2O-H	23.6	0	-0.219141	18.4088845810806	3,3',4,4',5-Pentachlorobiphenyl; PCB 126;	null	null	null	304.865476564182	NA	0.504766666666667	1	map00621 Dioxin degradation
0.50_304.8655m/z	0.783683400368342	0.270863346467876	0.30952380952381	0.401787024912865	0.447874002796283	0.438514356646454	Stem:Rhizome	C18116	C18116	C12H5Cl5	M-H2O-H	23.6	0	-0.219141	18.4088845810806	2,3,4,3',4'-Pentachlorobiphenyl; PCB 105;	null	null	null	304.865476564182	NA	0.504766666666667	1	map00621 Dioxin degradation
0.50_304.8655m/z	0.783683400368342	0.270863346467876	0.30952380952381	0.401787024912865	0.447874002796283	0.438514356646454	Stem:Rhizome	C18117	C18117	C12H5Cl5	M-H2O-H	23.6	0	-0.219141	18.4088845810806	2,3,4,4',5-Pentachlorobiphenyl; PCB 114;	null	null	null	304.865476564182	NA	0.504766666666667	1	map00621 Dioxin degradation
0.50_304.8655m/z	0.783683400368342	0.270863346467876	0.30952380952381	0.401787024912865	0.447874002796283	0.438514356646454	Stem:Rhizome	C18118	C18118	C12H5Cl5	M-H2O-H	23.6	0	-0.219141	18.4088845810806	2,3',4,4',5-Pentachlorobiphenyl; PCB 118;	null	null	null	304.865476564182	NA	0.504766666666667	1	map00621 Dioxin degradation
0.50_304.8655m/z	0.783683400368342	0.270863346467876	0.30952380952381	0.401787024912865	0.447874002796283	0.438514356646454	Stem:Rhizome	C18119	C18119	C12H5Cl5	M-H2O-H	23.6	0	-0.219141	18.4088845810806	2,3',4,4',5'-Pentachlorobiphenyl; PCB 123;	null	null	null	304.865476564182	NA	0.504766666666667	1	map00621 Dioxin degradation
0.50_304.8655m/z	1.02983477965586	0.765571421787813	0.818181818181818	0.806293295943736	0.858880750874236	0.0829331244513256	Flower:Leaf	C14365	C14365	C12H5Cl5	M-H2O-H	23.6	0	-0.219141	18.4088845810806	2,3,3',4,5-Pentachlorobiphenyl; PCB 106;	null	null	null	304.865476564182	NA	0.504766666666667	1	NULL
0.50_304.8655m/z	1.02983477965586	0.765571421787813	0.818181818181818	0.806293295943736	0.858880750874236	0.0829331244513256	Flower:Leaf	C14366	C14366	C12H5Cl5	M-H2O-H	23.6	0	-0.219141	18.4088845810806	2,3,4,5,6-Pentachlorobiphenyl; PCB 116;	null	null	null	304.865476564182	NA	0.504766666666667	1	NULL
0.50_304.8655m/z	1.02983477965586	0.765571421787813	0.818181818181818	0.806293295943736	0.858880750874236	0.0829331244513256	Flower:Leaf	C14573	C14573	C12H5Cl5	M-H2O-H	23.6	0	-0.219141	18.4088845810806	3,3',4,4',5-Pentachlorobiphenyl; PCB 126;	null	null	null	304.865476564182	NA	0.504766666666667	1	map00621 Dioxin degradation
0.50_304.8655m/z	1.02983477965586	0.765571421787813	0.818181818181818	0.806293295943736	0.858880750874236	0.0829331244513256	Flower:Leaf	C18116	C18116	C12H5Cl5	M-H2O-H	23.6	0	-0.219141	18.4088845810806	2,3,4,3',4'-Pentachlorobiphenyl; PCB 105;	null	null	null	304.865476564182	NA	0.504766666666667	1	map00621 Dioxin degradation
0.50_304.8655m/z	1.02983477965586	0.765571421787813	0.818181818181818	0.806293295943736	0.858880750874236	0.0829331244513256	Flower:Leaf	C18117	C18117	C12H5Cl5	M-H2O-H	23.6	0	-0.219141	18.4088845810806	2,3,4,4',5-Pentachlorobiphenyl; PCB 114;	null	null	null	304.865476564182	NA	0.504766666666667	1	map00621 Dioxin degradation
0.50_304.8655m/z	1.02983477965586	0.765571421787813	0.818181818181818	0.806293295943736	0.858880750874236	0.0829331244513256	Flower:Leaf	C18118	C18118	C12H5Cl5	M-H2O-H	23.6	0	-0.219141	18.4088845810806	2,3',4,4',5-Pentachlorobiphenyl; PCB 118;	null	null	null	304.865476564182	NA	0.504766666666667	1	map00621 Dioxin degradation
0.50_304.8655m/z	1.02983477965586	0.765571421787813	0.818181818181818	0.806293295943736	0.858880750874236	0.0829331244513256	Flower:Leaf	C18119	C18119	C12H5Cl5	M-H2O-H	23.6	0	-0.219141	18.4088845810806	2,3',4,4',5'-Pentachlorobiphenyl; PCB 123;	null	null	null	304.865476564182	NA	0.504766666666667	1	map00621 Dioxin degradation
0.50_304.8655m/z	1.12785175336895	0.287742287176391	0.30952380952381	0.510044739565039	0.557795327208104	0.300399436784518	Flower:Fruit	C14365	C14365	C12H5Cl5	M-H2O-H	23.6	0	-0.219141	18.4088845810806	2,3,3',4,5-Pentachlorobiphenyl; PCB 106;	null	null	null	304.865476564182	NA	0.504766666666667	1	NULL
0.50_304.8655m/z	1.12785175336895	0.287742287176391	0.30952380952381	0.510044739565039	0.557795327208104	0.300399436784518	Flower:Fruit	C14366	C14366	C12H5Cl5	M-H2O-H	23.6	0	-0.219141	18.4088845810806	2,3,4,5,6-Pentachlorobiphenyl; PCB 116;	null	null	null	304.865476564182	NA	0.504766666666667	1	NULL
0.50_304.8655m/z	1.12785175336895	0.287742287176391	0.30952380952381	0.510044739565039	0.557795327208104	0.300399436784518	Flower:Fruit	C14573	C14573	C12H5Cl5	M-H2O-H	23.6	0	-0.219141	18.4088845810806	3,3',4,4',5-Pentachlorobiphenyl; PCB 126;	null	null	null	304.865476564182	NA	0.504766666666667	1	map00621 Dioxin degradation
0.50_304.8655m/z	1.12785175336895	0.287742287176391	0.30952380952381	0.510044739565039	0.557795327208104	0.300399436784518	Flower:Fruit	C18116	C18116	C12H5Cl5	M-H2O-H	23.6	0	-0.219141	18.4088845810806	2,3,4,3',4'-Pentachlorobiphenyl; PCB 105;	null	null	null	304.865476564182	NA	0.504766666666667	1	map00621 Dioxin degradation
0.50_304.8655m/z	1.12785175336895	0.287742287176391	0.30952380952381	0.510044739565039	0.557795327208104	0.300399436784518	Flower:Fruit	C18117	C18117	C12H5Cl5	M-H2O-H	23.6	0	-0.219141	18.4088845810806	2,3,4,4',5-Pentachlorobiphenyl; PCB 114;	null	null	null	304.865476564182	NA	0.504766666666667	1	map00621 Dioxin degradation
0.50_304.8655m/z	1.12785175336895	0.287742287176391	0.30952380952381	0.510044739565039	0.557795327208104	0.300399436784518	Flower:Fruit	C18118	C18118	C12H5Cl5	M-H2O-H	23.6	0	-0.219141	18.4088845810806	2,3',4,4',5-Pentachlorobiphenyl; PCB 118;	null	null	null	304.865476564182	NA	0.504766666666667	1	map00621 Dioxin degradation
0.50_304.8655m/z	1.12785175336895	0.287742287176391	0.30952380952381	0.510044739565039	0.557795327208104	0.300399436784518	Flower:Fruit	C18119	C18119	C12H5Cl5	M-H2O-H	23.6	0	-0.219141	18.4088845810806	2,3',4,4',5'-Pentachlorobiphenyl; PCB 123;	null	null	null	304.865476564182	NA	0.504766666666667	1	map00621 Dioxin degradation
0.50_304.8655m/z	1.00822106001835	0.997740886485454	0.937229437229437	0.998687100418515	0.962976235603167	0.0715095881170837	Flower:Stem	C14365	C14365	C12H5Cl5	M-H2O-H	23.6	0	-0.219141	18.4088845810806	2,3,3',4,5-Pentachlorobiphenyl; PCB 106;	null	null	null	304.865476564182	NA	0.504766666666667	1	NULL
0.50_304.8655m/z	1.00822106001835	0.997740886485454	0.937229437229437	0.998687100418515	0.962976235603167	0.0715095881170837	Flower:Stem	C14366	C14366	C12H5Cl5	M-H2O-H	23.6	0	-0.219141	18.4088845810806	2,3,4,5,6-Pentachlorobiphenyl; PCB 116;	null	null	null	304.865476564182	NA	0.504766666666667	1	NULL
0.50_304.8655m/z	1.00822106001835	0.997740886485454	0.937229437229437	0.998687100418515	0.962976235603167	0.0715095881170837	Flower:Stem	C14573	C14573	C12H5Cl5	M-H2O-H	23.6	0	-0.219141	18.4088845810806	3,3',4,4',5-Pentachlorobiphenyl; PCB 126;	null	null	null	304.865476564182	NA	0.504766666666667	1	map00621 Dioxin degradation
0.50_304.8655m/z	1.00822106001835	0.997740886485454	0.937229437229437	0.998687100418515	0.962976235603167	0.0715095881170837	Flower:Stem	C18116	C18116	C12H5Cl5	M-H2O-H	23.6	0	-0.219141	18.4088845810806	2,3,4,3',4'-Pentachlorobiphenyl; PCB 105;	null	null	null	304.865476564182	NA	0.504766666666667	1	map00621 Dioxin degradation
0.50_304.8655m/z	1.00822106001835	0.997740886485454	0.937229437229437	0.998687100418515	0.962976235603167	0.0715095881170837	Flower:Stem	C18117	C18117	C12H5Cl5	M-H2O-H	23.6	0	-0.219141	18.4088845810806	2,3,4,4',5-Pentachlorobiphenyl; PCB 114;	null	null	null	304.865476564182	NA	0.504766666666667	1	map00621 Dioxin degradation
0.50_304.8655m/z	1.00822106001835	0.997740886485454	0.937229437229437	0.998687100418515	0.962976235603167	0.0715095881170837	Flower:Stem	C18118	C18118	C12H5Cl5	M-H2O-H	23.6	0	-0.219141	18.4088845810806	2,3',4,4',5-Pentachlorobiphenyl; PCB 118;	null	null	null	304.865476564182	NA	0.504766666666667	1	map00621 Dioxin degradation
0.50_304.8655m/z	1.00822106001835	0.997740886485454	0.937229437229437	0.998687100418515	0.962976235603167	0.0715095881170837	Flower:Stem	C18119	C18119	C12H5Cl5	M-H2O-H	23.6	0	-0.219141	18.4088845810806	2,3',4,4',5'-Pentachlorobiphenyl; PCB 123;	null	null	null	304.865476564182	NA	0.504766666666667	1	map00621 Dioxin degradation
0.50_304.8655m/z	1.22471051123103	0.104688256703454	0.0930735930735931	0.215710333168112	0.20888576554261	0.361819834989498	Flower:Root	C14365	C14365	C12H5Cl5	M-H2O-H	23.6	0	-0.219141	18.4088845810806	2,3,3',4,5-Pentachlorobiphenyl; PCB 106;	null	null	null	304.865476564182	NA	0.504766666666667	1	NULL
0.50_304.8655m/z	1.22471051123103	0.104688256703454	0.0930735930735931	0.215710333168112	0.20888576554261	0.361819834989498	Flower:Root	C14366	C14366	C12H5Cl5	M-H2O-H	23.6	0	-0.219141	18.4088845810806	2,3,4,5,6-Pentachlorobiphenyl; PCB 116;	null	null	null	304.865476564182	NA	0.504766666666667	1	NULL
0.50_304.8655m/z	1.22471051123103	0.104688256703454	0.0930735930735931	0.215710333168112	0.20888576554261	0.361819834989498	Flower:Root	C14573	C14573	C12H5Cl5	M-H2O-H	23.6	0	-0.219141	18.4088845810806	3,3',4,4',5-Pentachlorobiphenyl; PCB 126;	null	null	null	304.865476564182	NA	0.504766666666667	1	map00621 Dioxin degradation
0.50_304.8655m/z	1.22471051123103	0.104688256703454	0.0930735930735931	0.215710333168112	0.20888576554261	0.361819834989498	Flower:Root	C18116	C18116	C12H5Cl5	M-H2O-H	23.6	0	-0.219141	18.4088845810806	2,3,4,3',4'-Pentachlorobiphenyl; PCB 105;	null	null	null	304.865476564182	NA	0.504766666666667	1	map00621 Dioxin degradation
0.50_304.8655m/z	1.22471051123103	0.104688256703454	0.0930735930735931	0.215710333168112	0.20888576554261	0.361819834989498	Flower:Root	C18117	C18117	C12H5Cl5	M-H2O-H	23.6	0	-0.219141	18.4088845810806	2,3,4,4',5-Pentachlorobiphenyl; PCB 114;	null	null	null	304.865476564182	NA	0.504766666666667	1	map00621 Dioxin degradation
0.50_304.8655m/z	1.22471051123103	0.104688256703454	0.0930735930735931	0.215710333168112	0.20888576554261	0.361819834989498	Flower:Root	C18118	C18118	C12H5Cl5	M-H2O-H	23.6	0	-0.219141	18.4088845810806	2,3',4,4',5-Pentachlorobiphenyl; PCB 118;	null	null	null	304.865476564182	NA	0.504766666666667	1	map00621 Dioxin degradation
0.50_304.8655m/z	1.22471051123103	0.104688256703454	0.0930735930735931	0.215710333168112	0.20888576554261	0.361819834989498	Flower:Root	C18119	C18119	C12H5Cl5	M-H2O-H	23.6	0	-0.219141	18.4088845810806	2,3',4,4',5'-Pentachlorobiphenyl; PCB 123;	null	null	null	304.865476564182	NA	0.504766666666667	1	map00621 Dioxin degradation
0.50_304.8655m/z	1.09517737762347	0.43243194893945	0.393939393939394	0.497704784560003	0.456869358032149	0.144913646772727	Leaf:Fruit	C14365	C14365	C12H5Cl5	M-H2O-H	23.6	0	-0.219141	18.4088845810806	2,3,3',4,5-Pentachlorobiphenyl; PCB 106;	null	null	null	304.865476564182	NA	0.504766666666667	1	NULL
0.50_304.8655m/z	1.09517737762347	0.43243194893945	0.393939393939394	0.497704784560003	0.456869358032149	0.144913646772727	Leaf:Fruit	C14366	C14366	C12H5Cl5	M-H2O-H	23.6	0	-0.219141	18.4088845810806	2,3,4,5,6-Pentachlorobiphenyl; PCB 116;	null	null	null	304.865476564182	NA	0.504766666666667	1	NULL
0.50_304.8655m/z	1.09517737762347	0.43243194893945	0.393939393939394	0.497704784560003	0.456869358032149	0.144913646772727	Leaf:Fruit	C14573	C14573	C12H5Cl5	M-H2O-H	23.6	0	-0.219141	18.4088845810806	3,3',4,4',5-Pentachlorobiphenyl; PCB 126;	null	null	null	304.865476564182	NA	0.504766666666667	1	map00621 Dioxin degradation
0.50_304.8655m/z	1.09517737762347	0.43243194893945	0.393939393939394	0.497704784560003	0.456869358032149	0.144913646772727	Leaf:Fruit	C18116	C18116	C12H5Cl5	M-H2O-H	23.6	0	-0.219141	18.4088845810806	2,3,4,3',4'-Pentachlorobiphenyl; PCB 105;	null	null	null	304.865476564182	NA	0.504766666666667	1	map00621 Dioxin degradation
0.50_304.8655m/z	1.09517737762347	0.43243194893945	0.393939393939394	0.497704784560003	0.456869358032149	0.144913646772727	Leaf:Fruit	C18117	C18117	C12H5Cl5	M-H2O-H	23.6	0	-0.219141	18.4088845810806	2,3,4,4',5-Pentachlorobiphenyl; PCB 114;	null	null	null	304.865476564182	NA	0.504766666666667	1	map00621 Dioxin degradation
0.50_304.8655m/z	1.09517737762347	0.43243194893945	0.393939393939394	0.497704784560003	0.456869358032149	0.144913646772727	Leaf:Fruit	C18118	C18118	C12H5Cl5	M-H2O-H	23.6	0	-0.219141	18.4088845810806	2,3',4,4',5-Pentachlorobiphenyl; PCB 118;	null	null	null	304.865476564182	NA	0.504766666666667	1	map00621 Dioxin degradation
0.50_304.8655m/z	1.09517737762347	0.43243194893945	0.393939393939394	0.497704784560003	0.456869358032149	0.144913646772727	Leaf:Fruit	C18119	C18119	C12H5Cl5	M-H2O-H	23.6	0	-0.219141	18.4088845810806	2,3',4,4',5'-Pentachlorobiphenyl; PCB 123;	null	null	null	304.865476564182	NA	0.504766666666667	1	map00621 Dioxin degradation
0.50_304.8655m/z	0.979012439602468	0.727097582464731	0.588744588744589	0.76856214305949	0.65089762001876	0.0643630591715592	Leaf:Stem	C14365	C14365	C12H5Cl5	M-H2O-H	23.6	0	-0.219141	18.4088845810806	2,3,3',4,5-Pentachlorobiphenyl; PCB 106;	null	null	null	304.865476564182	NA	0.504766666666667	1	NULL
0.50_304.8655m/z	0.979012439602468	0.727097582464731	0.588744588744589	0.76856214305949	0.65089762001876	0.0643630591715592	Leaf:Stem	C14366	C14366	C12H5Cl5	M-H2O-H	23.6	0	-0.219141	18.4088845810806	2,3,4,5,6-Pentachlorobiphenyl; PCB 116;	null	null	null	304.865476564182	NA	0.504766666666667	1	NULL
0.50_304.8655m/z	0.979012439602468	0.727097582464731	0.588744588744589	0.76856214305949	0.65089762001876	0.0643630591715592	Leaf:Stem	C14573	C14573	C12H5Cl5	M-H2O-H	23.6	0	-0.219141	18.4088845810806	3,3',4,4',5-Pentachlorobiphenyl; PCB 126;	null	null	null	304.865476564182	NA	0.504766666666667	1	map00621 Dioxin degradation
0.50_304.8655m/z	0.979012439602468	0.727097582464731	0.588744588744589	0.76856214305949	0.65089762001876	0.0643630591715592	Leaf:Stem	C18116	C18116	C12H5Cl5	M-H2O-H	23.6	0	-0.219141	18.4088845810806	2,3,4,3',4'-Pentachlorobiphenyl; PCB 105;	null	null	null	304.865476564182	NA	0.504766666666667	1	map00621 Dioxin degradation
0.50_304.8655m/z	0.979012439602468	0.727097582464731	0.588744588744589	0.76856214305949	0.65089762001876	0.0643630591715592	Leaf:Stem	C18117	C18117	C12H5Cl5	M-H2O-H	23.6	0	-0.219141	18.4088845810806	2,3,4,4',5-Pentachlorobiphenyl; PCB 114;	null	null	null	304.865476564182	NA	0.504766666666667	1	map00621 Dioxin degradation
0.50_304.8655m/z	0.979012439602468	0.727097582464731	0.588744588744589	0.76856214305949	0.65089762001876	0.0643630591715592	Leaf:Stem	C18118	C18118	C12H5Cl5	M-H2O-H	23.6	0	-0.219141	18.4088845810806	2,3',4,4',5-Pentachlorobiphenyl; PCB 118;	null	null	null	304.865476564182	NA	0.504766666666667	1	map00621 Dioxin degradation
0.50_304.8655m/z	0.979012439602468	0.727097582464731	0.588744588744589	0.76856214305949	0.65089762001876	0.0643630591715592	Leaf:Stem	C18119	C18119	C12H5Cl5	M-H2O-H	23.6	0	-0.219141	18.4088845810806	2,3',4,4',5'-Pentachlorobiphenyl; PCB 123;	null	null	null	304.865476564182	NA	0.504766666666667	1	map00621 Dioxin degradation
0.50_304.8655m/z	1.18923009343333	0.169375940484288	0.17965367965368	0.207218403822629	0.219120472869199	0.239112608726208	Leaf:Root	C14365	C14365	C12H5Cl5	M-H2O-H	23.6	0	-0.219141	18.4088845810806	2,3,3',4,5-Pentachlorobiphenyl; PCB 106;	null	null	null	304.865476564182	NA	0.504766666666667	1	NULL
0.50_304.8655m/z	1.18923009343333	0.169375940484288	0.17965367965368	0.207218403822629	0.219120472869199	0.239112608726208	Leaf:Root	C14366	C14366	C12H5Cl5	M-H2O-H	23.6	0	-0.219141	18.4088845810806	2,3,4,5,6-Pentachlorobiphenyl; PCB 116;	null	null	null	304.865476564182	NA	0.504766666666667	1	NULL
0.50_304.8655m/z	1.18923009343333	0.169375940484288	0.17965367965368	0.207218403822629	0.219120472869199	0.239112608726208	Leaf:Root	C14573	C14573	C12H5Cl5	M-H2O-H	23.6	0	-0.219141	18.4088845810806	3,3',4,4',5-Pentachlorobiphenyl; PCB 126;	null	null	null	304.865476564182	NA	0.504766666666667	1	map00621 Dioxin degradation
0.50_304.8655m/z	1.18923009343333	0.169375940484288	0.17965367965368	0.207218403822629	0.219120472869199	0.239112608726208	Leaf:Root	C18116	C18116	C12H5Cl5	M-H2O-H	23.6	0	-0.219141	18.4088845810806	2,3,4,3',4'-Pentachlorobiphenyl; PCB 105;	null	null	null	304.865476564182	NA	0.504766666666667	1	map00621 Dioxin degradation
0.50_304.8655m/z	1.18923009343333	0.169375940484288	0.17965367965368	0.207218403822629	0.219120472869199	0.239112608726208	Leaf:Root	C18117	C18117	C12H5Cl5	M-H2O-H	23.6	0	-0.219141	18.4088845810806	2,3,4,4',5-Pentachlorobiphenyl; PCB 114;	null	null	null	304.865476564182	NA	0.504766666666667	1	map00621 Dioxin degradation
0.50_304.8655m/z	1.18923009343333	0.169375940484288	0.17965367965368	0.207218403822629	0.219120472869199	0.239112608726208	Leaf:Root	C18118	C18118	C12H5Cl5	M-H2O-H	23.6	0	-0.219141	18.4088845810806	2,3',4,4',5-Pentachlorobiphenyl; PCB 118;	null	null	null	304.865476564182	NA	0.504766666666667	1	map00621 Dioxin degradation
0.50_304.8655m/z	1.18923009343333	0.169375940484288	0.17965367965368	0.207218403822629	0.219120472869199	0.239112608726208	Leaf:Root	C18119	C18119	C12H5Cl5	M-H2O-H	23.6	0	-0.219141	18.4088845810806	2,3',4,4',5'-Pentachlorobiphenyl; PCB 123;	null	null	null	304.865476564182	NA	0.504766666666667	1	map00621 Dioxin degradation
0.50_304.8655m/z	0.893930480674206	0.235197051712092	0.393939393939394	0.310067804759072	0.472231255175882	0.208485110514602	Fruit:Stem	C14365	C14365	C12H5Cl5	M-H2O-H	23.6	0	-0.219141	18.4088845810806	2,3,3',4,5-Pentachlorobiphenyl; PCB 106;	null	null	null	304.865476564182	NA	0.504766666666667	1	NULL
0.50_304.8655m/z	0.893930480674206	0.235197051712092	0.393939393939394	0.310067804759072	0.472231255175882	0.208485110514602	Fruit:Stem	C14366	C14366	C12H5Cl5	M-H2O-H	23.6	0	-0.219141	18.4088845810806	2,3,4,5,6-Pentachlorobiphenyl; PCB 116;	null	null	null	304.865476564182	NA	0.504766666666667	1	NULL
0.50_304.8655m/z	0.893930480674206	0.235197051712092	0.393939393939394	0.310067804759072	0.472231255175882	0.208485110514602	Fruit:Stem	C14573	C14573	C12H5Cl5	M-H2O-H	23.6	0	-0.219141	18.4088845810806	3,3',4,4',5-Pentachlorobiphenyl; PCB 126;	null	null	null	304.865476564182	NA	0.504766666666667	1	map00621 Dioxin degradation
0.50_304.8655m/z	0.893930480674206	0.235197051712092	0.393939393939394	0.310067804759072	0.472231255175882	0.208485110514602	Fruit:Stem	C18116	C18116	C12H5Cl5	M-H2O-H	23.6	0	-0.219141	18.4088845810806	2,3,4,3',4'-Pentachlorobiphenyl; PCB 105;	null	null	null	304.865476564182	NA	0.504766666666667	1	map00621 Dioxin degradation
0.50_304.8655m/z	0.893930480674206	0.235197051712092	0.393939393939394	0.310067804759072	0.472231255175882	0.208485110514602	Fruit:Stem	C18117	C18117	C12H5Cl5	M-H2O-H	23.6	0	-0.219141	18.4088845810806	2,3,4,4',5-Pentachlorobiphenyl; PCB 114;	null	null	null	304.865476564182	NA	0.504766666666667	1	map00621 Dioxin degradation
0.50_304.8655m/z	0.893930480674206	0.235197051712092	0.393939393939394	0.310067804759072	0.472231255175882	0.208485110514602	Fruit:Stem	C18118	C18118	C12H5Cl5	M-H2O-H	23.6	0	-0.219141	18.4088845810806	2,3',4,4',5-Pentachlorobiphenyl; PCB 118;	null	null	null	304.865476564182	NA	0.504766666666667	1	map00621 Dioxin degradation
0.50_304.8655m/z	0.893930480674206	0.235197051712092	0.393939393939394	0.310067804759072	0.472231255175882	0.208485110514602	Fruit:Stem	C18119	C18119	C12H5Cl5	M-H2O-H	23.6	0	-0.219141	18.4088845810806	2,3',4,4',5'-Pentachlorobiphenyl; PCB 123;	null	null	null	304.865476564182	NA	0.504766666666667	1	map00621 Dioxin degradation
0.50_304.8655m/z	1.08587897972651	0.525895888701166	0.699134199134199	0.682177738714204	0.816810252453817	0.212197511145246	Fruit:Root	C14365	C14365	C12H5Cl5	M-H2O-H	23.6	0	-0.219141	18.4088845810806	2,3,3',4,5-Pentachlorobiphenyl; PCB 106;	null	null	null	304.865476564182	NA	0.504766666666667	1	NULL
0.50_304.8655m/z	1.08587897972651	0.525895888701166	0.699134199134199	0.682177738714204	0.816810252453817	0.212197511145246	Fruit:Root	C14366	C14366	C12H5Cl5	M-H2O-H	23.6	0	-0.219141	18.4088845810806	2,3,4,5,6-Pentachlorobiphenyl; PCB 116;	null	null	null	304.865476564182	NA	0.504766666666667	1	NULL
0.50_304.8655m/z	1.08587897972651	0.525895888701166	0.699134199134199	0.682177738714204	0.816810252453817	0.212197511145246	Fruit:Root	C14573	C14573	C12H5Cl5	M-H2O-H	23.6	0	-0.219141	18.4088845810806	3,3',4,4',5-Pentachlorobiphenyl; PCB 126;	null	null	null	304.865476564182	NA	0.504766666666667	1	map00621 Dioxin degradation
0.50_304.8655m/z	1.08587897972651	0.525895888701166	0.699134199134199	0.682177738714204	0.816810252453817	0.212197511145246	Fruit:Root	C18116	C18116	C12H5Cl5	M-H2O-H	23.6	0	-0.219141	18.4088845810806	2,3,4,3',4'-Pentachlorobiphenyl; PCB 105;	null	null	null	304.865476564182	NA	0.504766666666667	1	map00621 Dioxin degradation
0.50_304.8655m/z	1.08587897972651	0.525895888701166	0.699134199134199	0.682177738714204	0.816810252453817	0.212197511145246	Fruit:Root	C18117	C18117	C12H5Cl5	M-H2O-H	23.6	0	-0.219141	18.4088845810806	2,3,4,4',5-Pentachlorobiphenyl; PCB 114;	null	null	null	304.865476564182	NA	0.504766666666667	1	map00621 Dioxin degradation
0.50_304.8655m/z	1.08587897972651	0.525895888701166	0.699134199134199	0.682177738714204	0.816810252453817	0.212197511145246	Fruit:Root	C18118	C18118	C12H5Cl5	M-H2O-H	23.6	0	-0.219141	18.4088845810806	2,3',4,4',5-Pentachlorobiphenyl; PCB 118;	null	null	null	304.865476564182	NA	0.504766666666667	1	map00621 Dioxin degradation
0.50_304.8655m/z	1.08587897972651	0.525895888701166	0.699134199134199	0.682177738714204	0.816810252453817	0.212197511145246	Fruit:Root	C18119	C18119	C12H5Cl5	M-H2O-H	23.6	0	-0.219141	18.4088845810806	2,3',4,4',5'-Pentachlorobiphenyl; PCB 123;	null	null	null	304.865476564182	NA	0.504766666666667	1	map00621 Dioxin degradation
0.50_304.8655m/z	1.2147241907531	0.0806219550711728	0.0930735930735931	0.120734869589629	0.134396856733982	0.316833335224131	Stem:Root	C14365	C14365	C12H5Cl5	M-H2O-H	23.6	0	-0.219141	18.4088845810806	2,3,3',4,5-Pentachlorobiphenyl; PCB 106;	null	null	null	304.865476564182	NA	0.504766666666667	1	NULL
0.50_304.8655m/z	1.2147241907531	0.0806219550711728	0.0930735930735931	0.120734869589629	0.134396856733982	0.316833335224131	Stem:Root	C14366	C14366	C12H5Cl5	M-H2O-H	23.6	0	-0.219141	18.4088845810806	2,3,4,5,6-Pentachlorobiphenyl; PCB 116;	null	null	null	304.865476564182	NA	0.504766666666667	1	NULL
0.50_304.8655m/z	1.2147241907531	0.0806219550711728	0.0930735930735931	0.120734869589629	0.134396856733982	0.316833335224131	Stem:Root	C14573	C14573	C12H5Cl5	M-H2O-H	23.6	0	-0.219141	18.4088845810806	3,3',4,4',5-Pentachlorobiphenyl; PCB 126;	null	null	null	304.865476564182	NA	0.504766666666667	1	map00621 Dioxin degradation
0.50_304.8655m/z	1.2147241907531	0.0806219550711728	0.0930735930735931	0.120734869589629	0.134396856733982	0.316833335224131	Stem:Root	C18116	C18116	C12H5Cl5	M-H2O-H	23.6	0	-0.219141	18.4088845810806	2,3,4,3',4'-Pentachlorobiphenyl; PCB 105;	null	null	null	304.865476564182	NA	0.504766666666667	1	map00621 Dioxin degradation
0.50_304.8655m/z	1.2147241907531	0.0806219550711728	0.0930735930735931	0.120734869589629	0.134396856733982	0.316833335224131	Stem:Root	C18117	C18117	C12H5Cl5	M-H2O-H	23.6	0	-0.219141	18.4088845810806	2,3,4,4',5-Pentachlorobiphenyl; PCB 114;	null	null	null	304.865476564182	NA	0.504766666666667	1	map00621 Dioxin degradation
0.50_304.8655m/z	1.2147241907531	0.0806219550711728	0.0930735930735931	0.120734869589629	0.134396856733982	0.316833335224131	Stem:Root	C18118	C18118	C12H5Cl5	M-H2O-H	23.6	0	-0.219141	18.4088845810806	2,3',4,4',5-Pentachlorobiphenyl; PCB 118;	null	null	null	304.865476564182	NA	0.504766666666667	1	map00621 Dioxin degradation
0.50_304.8655m/z	1.2147241907531	0.0806219550711728	0.0930735930735931	0.120734869589629	0.134396856733982	0.316833335224131	Stem:Root	C18119	C18119	C12H5Cl5	M-H2O-H	23.6	0	-0.219141	18.4088845810806	2,3',4,4',5'-Pentachlorobiphenyl; PCB 123;	null	null	null	304.865476564182	NA	0.504766666666667	1	map00621 Dioxin degradation
0.50_378.9084m/z	0.918804	0.915524447831411	0.937229437229437	0.955557969843224	0.95921185256636	0.22854453583836	Flower:Rhizome	C06645	C06645	C14H8Cl4O4	M-H	32.6	0	-5.36813	69.3477990353642	6-Oxo-2-hydroxy-7-(4'-chlorophenyl)-3,8,8-trichloroocta-2E,4E,7E-trienoate;	null	null	null	378.908353655714	NA	0.504766666666667	1	map00621 Dioxin degradation; map01120 Microbial metabolism in diverse environments; map01220 Degradation of aromatic compounds
0.50_378.9084m/z	0.437827499855942	0.015798376086443	0.025974025974026	0.0299793419823827	0.0439794643513318	0.85121653350356	Leaf:Rhizome	C06645	C06645	C14H8Cl4O4	M-H	32.6	0	-5.36813	69.3477990353642	6-Oxo-2-hydroxy-7-(4'-chlorophenyl)-3,8,8-trichloroocta-2E,4E,7E-trienoate;	null	null	null	378.908353655714	NA	0.504766666666667	1	map00621 Dioxin degradation; map01120 Microbial metabolism in diverse environments; map01220 Degradation of aromatic compounds
0.50_378.9084m/z	0.783803072488939	0.483166445471408	0.588744588744589	0.596078409683324	0.68957111205119	0.27657475037323	Fruit:Rhizome	C06645	C06645	C14H8Cl4O4	M-H	32.6	0	-5.36813	69.3477990353642	6-Oxo-2-hydroxy-7-(4'-chlorophenyl)-3,8,8-trichloroocta-2E,4E,7E-trienoate;	null	null	null	378.908353655714	NA	0.504766666666667	1	map00621 Dioxin degradation; map01120 Microbial metabolism in diverse environments; map01220 Degradation of aromatic compounds
0.50_378.9084m/z	0.801443219707247	0.535234918405325	0.699134199134199	0.6522470031127	0.79346333247715	0.323303915200352	Stem:Rhizome	C06645	C06645	C14H8Cl4O4	M-H	32.6	0	-5.36813	69.3477990353642	6-Oxo-2-hydroxy-7-(4'-chlorophenyl)-3,8,8-trichloroocta-2E,4E,7E-trienoate;	null	null	null	378.908353655714	NA	0.504766666666667	1	map00621 Dioxin degradation; map01120 Microbial metabolism in diverse environments; map01220 Degradation of aromatic compounds
0.50_378.9084m/z	0.801443219707247	0.535234918405325	0.699134199134199	0.6522470031127	0.79346333247715	0.323303915200352	Stem:Rhizome	C06645	C06645	C14H8Cl4O4	M-H	32.6	0	-5.36813	69.3477990353642	6-Oxo-2-hydroxy-7-(4'-chlorophenyl)-3,8,8-trichloroocta-2E,4E,7E-trienoate;	null	null	null	378.908353655714	NA	0.504766666666667	1	map00621 Dioxin degradation; map01120 Microbial metabolism in diverse environments; map01220 Degradation of aromatic compounds
0.50_378.9084m/z	2.09855343819498	0.00814130015475797	0.0151515151515152	0.0204643902479935	0.0316636053727598	0.778288415589418	Flower:Leaf	C06645	C06645	C14H8Cl4O4	M-H	32.6	0	-5.36813	69.3477990353642	6-Oxo-2-hydroxy-7-(4'-chlorophenyl)-3,8,8-trichloroocta-2E,4E,7E-trienoate;	null	null	null	378.908353655714	NA	0.504766666666667	1	map00621 Dioxin degradation; map01120 Microbial metabolism in diverse environments; map01220 Degradation of aromatic compounds
0.50_378.9084m/z	1.17223884086263	0.456977328657364	0.30952380952381	0.653448721538043	0.557795327208104	0.338987545531425	Flower:Fruit	C06645	C06645	C14H8Cl4O4	M-H	32.6	0	-5.36813	69.3477990353642	6-Oxo-2-hydroxy-7-(4'-chlorophenyl)-3,8,8-trichloroocta-2E,4E,7E-trienoate;	null	null	null	378.908353655714	NA	0.504766666666667	1	map00621 Dioxin degradation; map01120 Microbial metabolism in diverse environments; map01220 Degradation of aromatic compounds
0.50_378.9084m/z	1.14643730530857	0.519147715177182	0.588744588744589	0.681370930850293	0.715996830382082	0.183406267631323	Flower:Stem	C06645	C06645	C14H8Cl4O4	M-H	32.6	0	-5.36813	69.3477990353642	6-Oxo-2-hydroxy-7-(4'-chlorophenyl)-3,8,8-trichloroocta-2E,4E,7E-trienoate;	null	null	null	378.908353655714	NA	0.504766666666667	1	map00621 Dioxin degradation; map01120 Microbial metabolism in diverse environments; map01220 Degradation of aromatic compounds
0.50_378.9084m/z	0.819176789142483	0.19536841982518	0.393939393939394	0.32555635870727	0.524376269848148	0.361111515014884	Flower:Root	C06645	C06645	C14H8Cl4O4	M-H	32.6	0	-5.36813	69.3477990353642	6-Oxo-2-hydroxy-7-(4'-chlorophenyl)-3,8,8-trichloroocta-2E,4E,7E-trienoate;	null	null	null	378.908353655714	NA	0.504766666666667	1	map00621 Dioxin degradation; map01120 Microbial metabolism in diverse environments; map01220 Degradation of aromatic compounds
0.50_378.9084m/z	0.558593752976288	0.0235279798894979	0.0649350649350649	0.0427401161132292	0.0959650686233858	0.70062172344106	Leaf:Fruit	C06645	C06645	C14H8Cl4O4	M-H	32.6	0	-5.36813	69.3477990353642	6-Oxo-2-hydroxy-7-(4'-chlorophenyl)-3,8,8-trichloroocta-2E,4E,7E-trienoate;	null	null	null	378.908353655714	NA	0.504766666666667	1	map00621 Dioxin degradation; map01120 Microbial metabolism in diverse environments; map01220 Degradation of aromatic compounds
0.50_378.9084m/z	0.546298838258153	0.0192343538422519	0.025974025974026	0.0346623825533204	0.0433659604644061	0.700232034064016	Leaf:Stem	C06645	C06645	C14H8Cl4O4	M-H	32.6	0	-5.36813	69.3477990353642	6-Oxo-2-hydroxy-7-(4'-chlorophenyl)-3,8,8-trichloroocta-2E,4E,7E-trienoate;	null	null	null	378.908353655714	NA	0.504766666666667	1	map00621 Dioxin degradation; map01120 Microbial metabolism in diverse environments; map01220 Degradation of aromatic compounds
0.50_378.9084m/z	0.390353075710608	0.00163409033407489	0.00432900432900433	0.00405025304813375	0.00783673255583368	0.990313473682947	Leaf:Root	C06645	C06645	C14H8Cl4O4	M-H	32.6	0	-5.36813	69.3477990353642	6-Oxo-2-hydroxy-7-(4'-chlorophenyl)-3,8,8-trichloroocta-2E,4E,7E-trienoate;	null	null	null	378.908353655714	NA	0.504766666666667	1	map00621 Dioxin degradation; map01120 Microbial metabolism in diverse environments; map01220 Degradation of aromatic compounds
0.50_378.9084m/z	0.977989523419075	0.908201935299322	1	0.928369425809873	1	0.0658078519082444	Fruit:Stem	C06645	C06645	C14H8Cl4O4	M-H	32.6	0	-5.36813	69.3477990353642	6-Oxo-2-hydroxy-7-(4'-chlorophenyl)-3,8,8-trichloroocta-2E,4E,7E-trienoate;	null	null	null	378.908353655714	NA	0.504766666666667	1	map00621 Dioxin degradation; map01120 Microbial metabolism in diverse environments; map01220 Degradation of aromatic compounds
0.50_378.9084m/z	0.698813894052228	0.0416813349429326	0.0649350649350649	0.115899842068334	0.153031216322356	0.587273303242169	Fruit:Root	C06645	C06645	C14H8Cl4O4	M-H	32.6	0	-5.36813	69.3477990353642	6-Oxo-2-hydroxy-7-(4'-chlorophenyl)-3,8,8-trichloroocta-2E,4E,7E-trienoate;	null	null	null	378.908353655714	NA	0.504766666666667	1	map00621 Dioxin degradation; map01120 Microbial metabolism in diverse environments; map01220 Degradation of aromatic compounds
0.50_378.9084m/z	0.71454128834546	0.0476305747897629	0.0411255411255411	0.0771109092924895	0.0662723184361961	0.405473770261859	Stem:Root	C06645	C06645	C14H8Cl4O4	M-H	32.6	0	-5.36813	69.3477990353642	6-Oxo-2-hydroxy-7-(4'-chlorophenyl)-3,8,8-trichloroocta-2E,4E,7E-trienoate;	null	null	null	378.908353655714	NA	0.504766666666667	1	map00621 Dioxin degradation; map01120 Microbial metabolism in diverse environments; map01220 Degradation of aromatic compounds
0.52_1034.7280m/z	0.829099843909217	0.370735177212744	0.393939393939394	0.553066117287814	0.55071320581082	0.368188674858876	Flower:Rhizome	HMDB0004838	null	C56H105NO13	M+Cl	33.2	0	0.0520928306492866	66.3062484981564	Galabiosylceramide (d18:1/26:1(17Z))	Lipids and lipid-like molecules	Sphingolipids	Glycosphingolipids	1034.72804580669	NA	0.51905	1	NA
0.52_1034.7280m/z	0.722680005675706	0.235551669870673	0.30952380952381	0.295736833534617	0.373874059427693	0.47102960514707	Leaf:Rhizome	HMDB0004838	null	C56H105NO13	M+Cl	33.2	0	0.0520928306492866	66.3062484981564	Galabiosylceramide (d18:1/26:1(17Z))	Lipids and lipid-like molecules	Sphingolipids	Glycosphingolipids	1034.72804580669	NA	0.51905	1	NA
0.52_1034.7280m/z	1.40061062406011	0.239059247492253	0.132034632034632	0.353508957980872	0.223517103896979	0.465259666993849	Fruit:Rhizome	HMDB0004838	null	C56H105NO13	M+Cl	33.2	0	0.0520928306492866	66.3062484981564	Galabiosylceramide (d18:1/26:1(17Z))	Lipids and lipid-like molecules	Sphingolipids	Glycosphingolipids	1034.72804580669	NA	0.51905	1	NA
0.52_1034.7280m/z	0.650598781847886	0.0757740899987511	0.0411255411255411	0.169878331819518	0.107269546559708	0.710190497960559	Stem:Rhizome	HMDB0004838	null	C56H105NO13	M+Cl	33.2	0	0.0520928306492866	66.3062484981564	Galabiosylceramide (d18:1/26:1(17Z))	Lipids and lipid-like molecules	Sphingolipids	Glycosphingolipids	1034.72804580669	NA	0.51905	1	NA
0.52_1034.7280m/z	0.650598781847886	0.0757740899987511	0.0411255411255411	0.169878331819518	0.107269546559708	0.710190497960559	Stem:Rhizome	HMDB0004838	null	C56H105NO13	M+Cl	33.2	0	0.0520928306492866	66.3062484981564	Galabiosylceramide (d18:1/26:1(17Z))	Lipids and lipid-like molecules	Sphingolipids	Glycosphingolipids	1034.72804580669	NA	0.51905	1	NA
0.52_1034.7280m/z	1.14725720567571	0.722674931467727	0.699134199134199	0.770203609698082	0.760793131620512	0.161131827886606	Flower:Leaf	HMDB0004838	null	C56H105NO13	M+Cl	33.2	0	0.0520928306492866	66.3062484981564	Galabiosylceramide (d18:1/26:1(17Z))	Lipids and lipid-like molecules	Sphingolipids	Glycosphingolipids	1034.72804580669	NA	0.51905	1	NA
0.52_1034.7280m/z	0.591955986672305	0.0939202009998745	0.17965367965368	0.297217992057618	0.436651734301865	0.954717931076228	Flower:Fruit	HMDB0004838	null	C56H105NO13	M+Cl	33.2	0	0.0520928306492866	66.3062484981564	Galabiosylceramide (d18:1/26:1(17Z))	Lipids and lipid-like molecules	Sphingolipids	Glycosphingolipids	1034.72804580669	NA	0.51905	1	NA
0.52_1034.7280m/z	1.27436427340724	0.640655799645485	0.818181818181818	0.781965951257266	0.886539999059399	0.233074054648103	Flower:Stem	HMDB0004838	null	C56H105NO13	M+Cl	33.2	0	0.0520928306492866	66.3062484981564	Galabiosylceramide (d18:1/26:1(17Z))	Lipids and lipid-like molecules	Sphingolipids	Glycosphingolipids	1034.72804580669	NA	0.51905	1	NA
0.52_1034.7280m/z	0.773904159091513	0.200086893914329	0.24025974025974	0.331617803603214	0.407139179590636	0.499991980519572	Flower:Root	HMDB0004838	null	C56H105NO13	M+Cl	33.2	0	0.0520928306492866	66.3062484981564	Galabiosylceramide (d18:1/26:1(17Z))	Lipids and lipid-like molecules	Sphingolipids	Glycosphingolipids	1034.72804580669	NA	0.51905	1	NA
0.52_1034.7280m/z	0.515974956394939	0.0644646865915887	0.0930735930735931	0.0981081097664542	0.131296609323213	0.795737906054373	Leaf:Fruit	HMDB0004838	null	C56H105NO13	M+Cl	33.2	0	0.0520928306492866	66.3062484981564	Galabiosylceramide (d18:1/26:1(17Z))	Lipids and lipid-like molecules	Sphingolipids	Glycosphingolipids	1034.72804580669	NA	0.51905	1	NA
0.52_1034.7280m/z	1.11079212848061	0.996395115760017	0.588744588744589	0.996917655092102	0.65089762001876	0.182408296828631	Leaf:Stem	HMDB0004838	null	C56H105NO13	M+Cl	33.2	0	0.0520928306492866	66.3062484981564	Galabiosylceramide (d18:1/26:1(17Z))	Lipids and lipid-like molecules	Sphingolipids	Glycosphingolipids	1034.72804580669	NA	0.51905	1	NA
0.52_1034.7280m/z	0.674569011432532	0.132728822797986	0.0930735930735931	0.166442460320539	0.12157320903813	0.499639246366109	Leaf:Root	HMDB0004838	null	C56H105NO13	M+Cl	33.2	0	0.0520928306492866	66.3062484981564	Galabiosylceramide (d18:1/26:1(17Z))	Lipids and lipid-like molecules	Sphingolipids	Glycosphingolipids	1034.72804580669	NA	0.51905	1	NA
0.52_1034.7280m/z	2.15280240777885	0.0127582034135727	0.025974025974026	0.0307503533368562	0.0508792119734369	0.861025724589423	Fruit:Stem	HMDB0004838	null	C56H105NO13	M+Cl	33.2	0	0.0520928306492866	66.3062484981564	Galabiosylceramide (d18:1/26:1(17Z))	Lipids and lipid-like molecules	Sphingolipids	Glycosphingolipids	1034.72804580669	NA	0.51905	1	NA
0.52_1034.7280m/z	1.30736773766245	0.361945485138899	0.393939393939394	0.540140895351081	0.570810142238714	0.302437162626695	Fruit:Root	HMDB0004838	null	C56H105NO13	M+Cl	33.2	0	0.0520928306492866	66.3062484981564	Galabiosylceramide (d18:1/26:1(17Z))	Lipids and lipid-like molecules	Sphingolipids	Glycosphingolipids	1034.72804580669	NA	0.51905	1	NA
0.52_1034.7280m/z	0.607286452736423	0.0143513259472052	0.025974025974026	0.0284783062021992	0.0444647302023681	0.55985910812708	Stem:Root	HMDB0004838	null	C56H105NO13	M+Cl	33.2	0	0.0520928306492866	66.3062484981564	Galabiosylceramide (d18:1/26:1(17Z))	Lipids and lipid-like molecules	Sphingolipids	Glycosphingolipids	1034.72804580669	NA	0.51905	1	NA
0.52_1036.7064m/z	0.629130368272582	0.21017272808262	0.24025974025974	0.385723355065978	0.432787809911009	0.450910024604389	Flower:Rhizome	LMSP03030064	null	C54H106NO16P	M-H2O-H	27.4	0	-0.614012	37.5462849238444	MIPC(d18:0/24:0)	Sphingolipids [SP]	Phosphosphingolipids [SP03]	Ceramide phosphoinositols [SP0303]	1036.70643359991	NA	0.51905	1	NA
0.52_1036.7064m/z	0.629130368272582	0.21017272808262	0.24025974025974	0.385723355065978	0.432787809911009	0.450910024604389	Flower:Rhizome	LMSP03030081	null	C54H106NO16P	M-H2O-H	27.4	0	-0.614012	37.5462849238444	MIPC(d20:0/22:0)	Sphingolipids [SP]	Phosphosphingolipids [SP03]	Ceramide phosphoinositols [SP0303]	1036.70643359991	NA	0.51905	1	NA
0.52_1036.7064m/z	1.04103427618584	0.54195957867298	0.393939393939394	0.602752867399738	0.458264960070014	0.169474030277753	Leaf:Rhizome	LMSP03030064	null	C54H106NO16P	M-H2O-H	27.4	0	-0.614012	37.5462849238444	MIPC(d18:0/24:0)	Sphingolipids [SP]	Phosphosphingolipids [SP03]	Ceramide phosphoinositols [SP0303]	1036.70643359991	NA	0.51905	1	NA
0.52_1036.7064m/z	1.04103427618584	0.54195957867298	0.393939393939394	0.602752867399738	0.458264960070014	0.169474030277753	Leaf:Rhizome	LMSP03030081	null	C54H106NO16P	M-H2O-H	27.4	0	-0.614012	37.5462849238444	MIPC(d20:0/22:0)	Sphingolipids [SP]	Phosphosphingolipids [SP03]	Ceramide phosphoinositols [SP0303]	1036.70643359991	NA	0.51905	1	NA
0.52_1036.7064m/z	0.918912723138655	0.944491673238838	0.699134199134199	0.962646136057785	0.779213292582988	0.0660475610256839	Fruit:Rhizome	LMSP03030064	null	C54H106NO16P	M-H2O-H	27.4	0	-0.614012	37.5462849238444	MIPC(d18:0/24:0)	Sphingolipids [SP]	Phosphosphingolipids [SP03]	Ceramide phosphoinositols [SP0303]	1036.70643359991	NA	0.51905	1	NA
0.52_1036.7064m/z	0.918912723138655	0.944491673238838	0.699134199134199	0.962646136057785	0.779213292582988	0.0660475610256839	Fruit:Rhizome	LMSP03030081	null	C54H106NO16P	M-H2O-H	27.4	0	-0.614012	37.5462849238444	MIPC(d20:0/22:0)	Sphingolipids [SP]	Phosphosphingolipids [SP03]	Ceramide phosphoinositols [SP0303]	1036.70643359991	NA	0.51905	1	NA
0.52_1036.7064m/z	0.649115891522498	0.227812148966581	0.484848484848485	0.355911521471304	0.614625602369588	0.715642309328735	Stem:Rhizome	LMSP03030064	null	C54H106NO16P	M-H2O-H	27.4	0	-0.614012	37.5462849238444	MIPC(d18:0/24:0)	Sphingolipids [SP]	Phosphosphingolipids [SP03]	Ceramide phosphoinositols [SP0303]	1036.70643359991	NA	0.51905	1	NA
0.52_1036.7064m/z	0.649115891522498	0.227812148966581	0.484848484848485	0.355911521471304	0.614625602369588	0.715642309328735	Stem:Rhizome	LMSP03030081	null	C54H106NO16P	M-H2O-H	27.4	0	-0.614012	37.5462849238444	MIPC(d20:0/22:0)	Sphingolipids [SP]	Phosphosphingolipids [SP03]	Ceramide phosphoinositols [SP0303]	1036.70643359991	NA	0.51905	1	NA
0.52_1036.7064m/z	0.649115891522498	0.227812148966581	0.484848484848485	0.355911521471304	0.614625602369588	0.715642309328735	Stem:Rhizome	LMSP03030064	null	C54H106NO16P	M-H2O-H	27.4	0	-0.614012	37.5462849238444	MIPC(d18:0/24:0)	Sphingolipids [SP]	Phosphosphingolipids [SP03]	Ceramide phosphoinositols [SP0303]	1036.70643359991	NA	0.51905	1	NA
0.52_1036.7064m/z	0.649115891522498	0.227812148966581	0.484848484848485	0.355911521471304	0.614625602369588	0.715642309328735	Stem:Rhizome	LMSP03030081	null	C54H106NO16P	M-H2O-H	27.4	0	-0.614012	37.5462849238444	MIPC(d20:0/22:0)	Sphingolipids [SP]	Phosphosphingolipids [SP03]	Ceramide phosphoinositols [SP0303]	1036.70643359991	NA	0.51905	1	NA
0.52_1036.7064m/z	0.604332040418113	0.00264765740488883	0.00432900432900433	0.00945527439819208	0.0113944072473761	0.513630432281581	Flower:Leaf	LMSP03030064	null	C54H106NO16P	M-H2O-H	27.4	0	-0.614012	37.5462849238444	MIPC(d18:0/24:0)	Sphingolipids [SP]	Phosphosphingolipids [SP03]	Ceramide phosphoinositols [SP0303]	1036.70643359991	NA	0.51905	1	NA
0.52_1036.7064m/z	0.604332040418113	0.00264765740488883	0.00432900432900433	0.00945527439819208	0.0113944072473761	0.513630432281581	Flower:Leaf	LMSP03030081	null	C54H106NO16P	M-H2O-H	27.4	0	-0.614012	37.5462849238444	MIPC(d20:0/22:0)	Sphingolipids [SP]	Phosphosphingolipids [SP03]	Ceramide phosphoinositols [SP0303]	1036.70643359991	NA	0.51905	1	NA
0.52_1036.7064m/z	0.684646487561639	0.134442508741338	0.588744588744589	0.342879555018243	0.74962038974197	0.559958583782545	Flower:Fruit	LMSP03030064	null	C54H106NO16P	M-H2O-H	27.4	0	-0.614012	37.5462849238444	MIPC(d18:0/24:0)	Sphingolipids [SP]	Phosphosphingolipids [SP03]	Ceramide phosphoinositols [SP0303]	1036.70643359991	NA	0.51905	1	NA
0.52_1036.7064m/z	0.684646487561639	0.134442508741338	0.588744588744589	0.342879555018243	0.74962038974197	0.559958583782545	Flower:Fruit	LMSP03030081	null	C54H106NO16P	M-H2O-H	27.4	0	-0.614012	37.5462849238444	MIPC(d20:0/22:0)	Sphingolipids [SP]	Phosphosphingolipids [SP03]	Ceramide phosphoinositols [SP0303]	1036.70643359991	NA	0.51905	1	NA
0.52_1036.7064m/z	0.969211163197622	0.726597531747303	0.937229437229437	0.840676230895874	0.962976235603167	0.205807791455681	Flower:Stem	LMSP03030064	null	C54H106NO16P	M-H2O-H	27.4	0	-0.614012	37.5462849238444	MIPC(d18:0/24:0)	Sphingolipids [SP]	Phosphosphingolipids [SP03]	Ceramide phosphoinositols [SP0303]	1036.70643359991	NA	0.51905	1	NA
0.52_1036.7064m/z	0.969211163197622	0.726597531747303	0.937229437229437	0.840676230895874	0.962976235603167	0.205807791455681	Flower:Stem	LMSP03030081	null	C54H106NO16P	M-H2O-H	27.4	0	-0.614012	37.5462849238444	MIPC(d20:0/22:0)	Sphingolipids [SP]	Phosphosphingolipids [SP03]	Ceramide phosphoinositols [SP0303]	1036.70643359991	NA	0.51905	1	NA
0.52_1036.7064m/z	0.76256727560024	0.286705609053121	0.17965367965368	0.42585993484069	0.334178181203048	0.301946178082227	Flower:Root	LMSP03030064	null	C54H106NO16P	M-H2O-H	27.4	0	-0.614012	37.5462849238444	MIPC(d18:0/24:0)	Sphingolipids [SP]	Phosphosphingolipids [SP03]	Ceramide phosphoinositols [SP0303]	1036.70643359991	NA	0.51905	1	NA
0.52_1036.7064m/z	0.76256727560024	0.286705609053121	0.17965367965368	0.42585993484069	0.334178181203048	0.301946178082227	Flower:Root	LMSP03030081	null	C54H106NO16P	M-H2O-H	27.4	0	-0.614012	37.5462849238444	MIPC(d20:0/22:0)	Sphingolipids [SP]	Phosphosphingolipids [SP03]	Ceramide phosphoinositols [SP0303]	1036.70643359991	NA	0.51905	1	NA
0.52_1036.7064m/z	1.13289788025795	0.37638284952664	0.484848484848485	0.44182927186972	0.547078869503112	0.211105839031038	Leaf:Fruit	LMSP03030064	null	C54H106NO16P	M-H2O-H	27.4	0	-0.614012	37.5462849238444	MIPC(d18:0/24:0)	Sphingolipids [SP]	Phosphosphingolipids [SP03]	Ceramide phosphoinositols [SP0303]	1036.70643359991	NA	0.51905	1	NA
0.52_1036.7064m/z	1.13289788025795	0.37638284952664	0.484848484848485	0.44182927186972	0.547078869503112	0.211105839031038	Leaf:Fruit	LMSP03030081	null	C54H106NO16P	M-H2O-H	27.4	0	-0.614012	37.5462849238444	MIPC(d20:0/22:0)	Sphingolipids [SP]	Phosphosphingolipids [SP03]	Ceramide phosphoinositols [SP0303]	1036.70643359991	NA	0.51905	1	NA
0.52_1036.7064m/z	1.60377259250902	0.0685778094289973	0.0930735930735931	0.103484309689506	0.133362504321971	0.674120732880067	Leaf:Stem	LMSP03030064	null	C54H106NO16P	M-H2O-H	27.4	0	-0.614012	37.5462849238444	MIPC(d18:0/24:0)	Sphingolipids [SP]	Phosphosphingolipids [SP03]	Ceramide phosphoinositols [SP0303]	1036.70643359991	NA	0.51905	1	NA
0.52_1036.7064m/z	1.60377259250902	0.0685778094289973	0.0930735930735931	0.103484309689506	0.133362504321971	0.674120732880067	Leaf:Stem	LMSP03030081	null	C54H106NO16P	M-H2O-H	27.4	0	-0.614012	37.5462849238444	MIPC(d20:0/22:0)	Sphingolipids [SP]	Phosphosphingolipids [SP03]	Ceramide phosphoinositols [SP0303]	1036.70643359991	NA	0.51905	1	NA
0.52_1036.7064m/z	1.26183492616517	0.184161030734623	0.132034632034632	0.223156076872241	0.166293768368332	0.291865887932067	Leaf:Root	LMSP03030064	null	C54H106NO16P	M-H2O-H	27.4	0	-0.614012	37.5462849238444	MIPC(d18:0/24:0)	Sphingolipids [SP]	Phosphosphingolipids [SP03]	Ceramide phosphoinositols [SP0303]	1036.70643359991	NA	0.51905	1	NA
0.52_1036.7064m/z	1.26183492616517	0.184161030734623	0.132034632034632	0.223156076872241	0.166293768368332	0.291865887932067	Leaf:Root	LMSP03030081	null	C54H106NO16P	M-H2O-H	27.4	0	-0.614012	37.5462849238444	MIPC(d20:0/22:0)	Sphingolipids [SP]	Phosphosphingolipids [SP03]	Ceramide phosphoinositols [SP0303]	1036.70643359991	NA	0.51905	1	NA
0.52_1036.7064m/z	1.41563738484872	0.204728203729033	0.17965367965368	0.27700466583363	0.244817587530665	0.555153858116548	Fruit:Stem	LMSP03030064	null	C54H106NO16P	M-H2O-H	27.4	0	-0.614012	37.5462849238444	MIPC(d18:0/24:0)	Sphingolipids [SP]	Phosphosphingolipids [SP03]	Ceramide phosphoinositols [SP0303]	1036.70643359991	NA	0.51905	1	NA
0.52_1036.7064m/z	1.41563738484872	0.204728203729033	0.17965367965368	0.27700466583363	0.244817587530665	0.555153858116548	Fruit:Stem	LMSP03030081	null	C54H106NO16P	M-H2O-H	27.4	0	-0.614012	37.5462849238444	MIPC(d20:0/22:0)	Sphingolipids [SP]	Phosphosphingolipids [SP03]	Ceramide phosphoinositols [SP0303]	1036.70643359991	NA	0.51905	1	NA
0.52_1036.7064m/z	1.11381171079416	0.684004371740401	0.937229437229437	0.803954633339097	0.962504072702651	0.243429695163284	Fruit:Root	LMSP03030064	null	C54H106NO16P	M-H2O-H	27.4	0	-0.614012	37.5462849238444	MIPC(d18:0/24:0)	Sphingolipids [SP]	Phosphosphingolipids [SP03]	Ceramide phosphoinositols [SP0303]	1036.70643359991	NA	0.51905	1	NA
0.52_1036.7064m/z	1.11381171079416	0.684004371740401	0.937229437229437	0.803954633339097	0.962504072702651	0.243429695163284	Fruit:Root	LMSP03030081	null	C54H106NO16P	M-H2O-H	27.4	0	-0.614012	37.5462849238444	MIPC(d20:0/22:0)	Sphingolipids [SP]	Phosphosphingolipids [SP03]	Ceramide phosphoinositols [SP0303]	1036.70643359991	NA	0.51905	1	NA
0.52_1036.7064m/z	0.78679167611357	0.324712042801188	0.484848484848485	0.395231342969482	0.556599151282626	0.385563377647722	Stem:Root	LMSP03030064	null	C54H106NO16P	M-H2O-H	27.4	0	-0.614012	37.5462849238444	MIPC(d18:0/24:0)	Sphingolipids [SP]	Phosphosphingolipids [SP03]	Ceramide phosphoinositols [SP0303]	1036.70643359991	NA	0.51905	1	NA
0.52_1036.7064m/z	0.78679167611357	0.324712042801188	0.484848484848485	0.395231342969482	0.556599151282626	0.385563377647722	Stem:Root	LMSP03030081	null	C54H106NO16P	M-H2O-H	27.4	0	-0.614012	37.5462849238444	MIPC(d20:0/22:0)	Sphingolipids [SP]	Phosphosphingolipids [SP03]	Ceramide phosphoinositols [SP0303]	1036.70643359991	NA	0.51905	1	NA
0.52_1122.6890m/z	0.834132590033529	0.389687510355394	0.484848484848485	0.569581616708236	0.629874493109103	0.302311897009265	Flower:Rhizome	LMSP03030076	null	C54H106NO18P	M+Cl	27.4	0	4.4421688294961	42.0063587089272	MIPC(t18:0/24:0(2OH))	Sphingolipids [SP]	Phosphosphingolipids [SP03]	Ceramide phosphoinositols [SP0303]	1122.68898529887	NA	0.51905	1	NA
0.52_1122.6890m/z	0.834132590033529	0.389687510355394	0.484848484848485	0.569581616708236	0.629874493109103	0.302311897009265	Flower:Rhizome	LMSP03030093	null	C54H106NO18P	M+Cl	27.4	0	4.4421688294961	42.0063587089272	MIPC(t20:0/22:0(2OH))	Sphingolipids [SP]	Phosphosphingolipids [SP03]	Ceramide phosphoinositols [SP0303]	1122.68898529887	NA	0.51905	1	NA
0.52_1122.6890m/z	1.31441743837479	0.111732474260995	0.132034632034632	0.156459078950129	0.177872028812695	0.34817647307833	Leaf:Rhizome	LMSP03030076	null	C54H106NO18P	M+Cl	27.4	0	4.4421688294961	42.0063587089272	MIPC(t18:0/24:0(2OH))	Sphingolipids [SP]	Phosphosphingolipids [SP03]	Ceramide phosphoinositols [SP0303]	1122.68898529887	NA	0.51905	1	NA
0.52_1122.6890m/z	1.31441743837479	0.111732474260995	0.132034632034632	0.156459078950129	0.177872028812695	0.34817647307833	Leaf:Rhizome	LMSP03030093	null	C54H106NO18P	M+Cl	27.4	0	4.4421688294961	42.0063587089272	MIPC(t20:0/22:0(2OH))	Sphingolipids [SP]	Phosphosphingolipids [SP03]	Ceramide phosphoinositols [SP0303]	1122.68898529887	NA	0.51905	1	NA
0.52_1122.6890m/z	1.22483968509319	0.314620721835923	0.393939393939394	0.43440080612176	0.509010524741555	0.304763541989913	Fruit:Rhizome	LMSP03030076	null	C54H106NO18P	M+Cl	27.4	0	4.4421688294961	42.0063587089272	MIPC(t18:0/24:0(2OH))	Sphingolipids [SP]	Phosphosphingolipids [SP03]	Ceramide phosphoinositols [SP0303]	1122.68898529887	NA	0.51905	1	NA
0.52_1122.6890m/z	1.22483968509319	0.314620721835923	0.393939393939394	0.43440080612176	0.509010524741555	0.304763541989913	Fruit:Rhizome	LMSP03030093	null	C54H106NO18P	M+Cl	27.4	0	4.4421688294961	42.0063587089272	MIPC(t20:0/22:0(2OH))	Sphingolipids [SP]	Phosphosphingolipids [SP03]	Ceramide phosphoinositols [SP0303]	1122.68898529887	NA	0.51905	1	NA
0.52_1122.6890m/z	0.99908072888674	0.893963300719644	1	0.929003291172064	1	0.255756159593504	Stem:Rhizome	LMSP03030076	null	C54H106NO18P	M+Cl	27.4	0	4.4421688294961	42.0063587089272	MIPC(t18:0/24:0(2OH))	Sphingolipids [SP]	Phosphosphingolipids [SP03]	Ceramide phosphoinositols [SP0303]	1122.68898529887	NA	0.51905	1	NA
0.52_1122.6890m/z	0.99908072888674	0.893963300719644	1	0.929003291172064	1	0.255756159593504	Stem:Rhizome	LMSP03030093	null	C54H106NO18P	M+Cl	27.4	0	4.4421688294961	42.0063587089272	MIPC(t20:0/22:0(2OH))	Sphingolipids [SP]	Phosphosphingolipids [SP03]	Ceramide phosphoinositols [SP0303]	1122.68898529887	NA	0.51905	1	NA
0.52_1122.6890m/z	0.99908072888674	0.893963300719644	1	0.929003291172064	1	0.255756159593504	Stem:Rhizome	LMSP03030076	null	C54H106NO18P	M+Cl	27.4	0	4.4421688294961	42.0063587089272	MIPC(t18:0/24:0(2OH))	Sphingolipids [SP]	Phosphosphingolipids [SP03]	Ceramide phosphoinositols [SP0303]	1122.68898529887	NA	0.51905	1	NA
0.52_1122.6890m/z	0.99908072888674	0.893963300719644	1	0.929003291172064	1	0.255756159593504	Stem:Rhizome	LMSP03030093	null	C54H106NO18P	M+Cl	27.4	0	4.4421688294961	42.0063587089272	MIPC(t20:0/22:0(2OH))	Sphingolipids [SP]	Phosphosphingolipids [SP03]	Ceramide phosphoinositols [SP0303]	1122.68898529887	NA	0.51905	1	NA
0.52_1122.6890m/z	0.634602498172035	0.03779955037692	0.0411255411255411	0.0670299329443631	0.0722023854882195	0.55066803224136	Flower:Leaf	LMSP03030076	null	C54H106NO18P	M+Cl	27.4	0	4.4421688294961	42.0063587089272	MIPC(t18:0/24:0(2OH))	Sphingolipids [SP]	Phosphosphingolipids [SP03]	Ceramide phosphoinositols [SP0303]	1122.68898529887	NA	0.51905	1	NA
0.52_1122.6890m/z	0.634602498172035	0.03779955037692	0.0411255411255411	0.0670299329443631	0.0722023854882195	0.55066803224136	Flower:Leaf	LMSP03030093	null	C54H106NO18P	M+Cl	27.4	0	4.4421688294961	42.0063587089272	MIPC(t20:0/22:0(2OH))	Sphingolipids [SP]	Phosphosphingolipids [SP03]	Ceramide phosphoinositols [SP0303]	1122.68898529887	NA	0.51905	1	NA
0.52_1122.6890m/z	0.681013687085151	0.0944345708942345	0.132034632034632	0.297256146957149	0.36519846391091	0.766042298605616	Flower:Fruit	LMSP03030076	null	C54H106NO18P	M+Cl	27.4	0	4.4421688294961	42.0063587089272	MIPC(t18:0/24:0(2OH))	Sphingolipids [SP]	Phosphosphingolipids [SP03]	Ceramide phosphoinositols [SP0303]	1122.68898529887	NA	0.51905	1	NA
0.52_1122.6890m/z	0.681013687085151	0.0944345708942345	0.132034632034632	0.297256146957149	0.36519846391091	0.766042298605616	Flower:Fruit	LMSP03030093	null	C54H106NO18P	M+Cl	27.4	0	4.4421688294961	42.0063587089272	MIPC(t20:0/22:0(2OH))	Sphingolipids [SP]	Phosphosphingolipids [SP03]	Ceramide phosphoinositols [SP0303]	1122.68898529887	NA	0.51905	1	NA
0.52_1122.6890m/z	0.834900089568327	0.504933176137956	0.484848484848485	0.669992104796293	0.633904588960769	0.261230405217993	Flower:Stem	LMSP03030076	null	C54H106NO18P	M+Cl	27.4	0	4.4421688294961	42.0063587089272	MIPC(t18:0/24:0(2OH))	Sphingolipids [SP]	Phosphosphingolipids [SP03]	Ceramide phosphoinositols [SP0303]	1122.68898529887	NA	0.51905	1	NA
0.52_1122.6890m/z	0.834900089568327	0.504933176137956	0.484848484848485	0.669992104796293	0.633904588960769	0.261230405217993	Flower:Stem	LMSP03030093	null	C54H106NO18P	M+Cl	27.4	0	4.4421688294961	42.0063587089272	MIPC(t20:0/22:0(2OH))	Sphingolipids [SP]	Phosphosphingolipids [SP03]	Ceramide phosphoinositols [SP0303]	1122.68898529887	NA	0.51905	1	NA
0.52_1122.6890m/z	1.04371190162136	0.932470427363972	0.937229437229437	0.957851549835135	0.964988106809417	0.154684863493112	Flower:Root	LMSP03030076	null	C54H106NO18P	M+Cl	27.4	0	4.4421688294961	42.0063587089272	MIPC(t18:0/24:0(2OH))	Sphingolipids [SP]	Phosphosphingolipids [SP03]	Ceramide phosphoinositols [SP0303]	1122.68898529887	NA	0.51905	1	NA
0.52_1122.6890m/z	1.04371190162136	0.932470427363972	0.937229437229437	0.957851549835135	0.964988106809417	0.154684863493112	Flower:Root	LMSP03030093	null	C54H106NO18P	M+Cl	27.4	0	4.4421688294961	42.0063587089272	MIPC(t20:0/22:0(2OH))	Sphingolipids [SP]	Phosphosphingolipids [SP03]	Ceramide phosphoinositols [SP0303]	1122.68898529887	NA	0.51905	1	NA
0.52_1122.6890m/z	1.07313426758767	0.557654689076433	0.699134199134199	0.617666708762871	0.744830406961638	0.115079166153739	Leaf:Fruit	LMSP03030076	null	C54H106NO18P	M+Cl	27.4	0	4.4421688294961	42.0063587089272	MIPC(t18:0/24:0(2OH))	Sphingolipids [SP]	Phosphosphingolipids [SP03]	Ceramide phosphoinositols [SP0303]	1122.68898529887	NA	0.51905	1	NA
0.52_1122.6890m/z	1.07313426758767	0.557654689076433	0.699134199134199	0.617666708762871	0.744830406961638	0.115079166153739	Leaf:Fruit	LMSP03030093	null	C54H106NO18P	M+Cl	27.4	0	4.4421688294961	42.0063587089272	MIPC(t20:0/22:0(2OH))	Sphingolipids [SP]	Phosphosphingolipids [SP03]	Ceramide phosphoinositols [SP0303]	1122.68898529887	NA	0.51905	1	NA
0.52_1122.6890m/z	1.31562685613947	0.141167385502848	0.17965367965368	0.192152779162123	0.237179093624098	0.385310797313152	Leaf:Stem	LMSP03030076	null	C54H106NO18P	M+Cl	27.4	0	4.4421688294961	42.0063587089272	MIPC(t18:0/24:0(2OH))	Sphingolipids [SP]	Phosphosphingolipids [SP03]	Ceramide phosphoinositols [SP0303]	1122.68898529887	NA	0.51905	1	NA
0.52_1122.6890m/z	1.31562685613947	0.141167385502848	0.17965367965368	0.192152779162123	0.237179093624098	0.385310797313152	Leaf:Stem	LMSP03030093	null	C54H106NO18P	M+Cl	27.4	0	4.4421688294961	42.0063587089272	MIPC(t20:0/22:0(2OH))	Sphingolipids [SP]	Phosphosphingolipids [SP03]	Ceramide phosphoinositols [SP0303]	1122.68898529887	NA	0.51905	1	NA
0.52_1122.6890m/z	1.64467033241715	0.0211097408659773	0.00865800865800866	0.0326727154951336	0.0143410036648471	0.561021473003907	Leaf:Root	LMSP03030076	null	C54H106NO18P	M+Cl	27.4	0	4.4421688294961	42.0063587089272	MIPC(t18:0/24:0(2OH))	Sphingolipids [SP]	Phosphosphingolipids [SP03]	Ceramide phosphoinositols [SP0303]	1122.68898529887	NA	0.51905	1	NA
0.52_1122.6890m/z	1.64467033241715	0.0211097408659773	0.00865800865800866	0.0326727154951336	0.0143410036648471	0.561021473003907	Leaf:Root	LMSP03030093	null	C54H106NO18P	M+Cl	27.4	0	4.4421688294961	42.0063587089272	MIPC(t20:0/22:0(2OH))	Sphingolipids [SP]	Phosphosphingolipids [SP03]	Ceramide phosphoinositols [SP0303]	1122.68898529887	NA	0.51905	1	NA
0.52_1122.6890m/z	1.22596668084871	0.313577892112729	0.484848484848485	0.392890019034346	0.562067331681279	0.323681313882867	Fruit:Stem	LMSP03030076	null	C54H106NO18P	M+Cl	27.4	0	4.4421688294961	42.0063587089272	MIPC(t18:0/24:0(2OH))	Sphingolipids [SP]	Phosphosphingolipids [SP03]	Ceramide phosphoinositols [SP0303]	1122.68898529887	NA	0.51905	1	NA
0.52_1122.6890m/z	1.22596668084871	0.313577892112729	0.484848484848485	0.392890019034346	0.562067331681279	0.323681313882867	Fruit:Stem	LMSP03030093	null	C54H106NO18P	M+Cl	27.4	0	4.4421688294961	42.0063587089272	MIPC(t20:0/22:0(2OH))	Sphingolipids [SP]	Phosphosphingolipids [SP03]	Ceramide phosphoinositols [SP0303]	1122.68898529887	NA	0.51905	1	NA
0.52_1122.6890m/z	1.53258579293555	0.0626633051345011	0.132034632034632	0.156948630916846	0.262440367066702	0.709961820724149	Fruit:Root	LMSP03030076	null	C54H106NO18P	M+Cl	27.4	0	4.4421688294961	42.0063587089272	MIPC(t18:0/24:0(2OH))	Sphingolipids [SP]	Phosphosphingolipids [SP03]	Ceramide phosphoinositols [SP0303]	1122.68898529887	NA	0.51905	1	NA
0.52_1122.6890m/z	1.53258579293555	0.0626633051345011	0.132034632034632	0.156948630916846	0.262440367066702	0.709961820724149	Fruit:Root	LMSP03030093	null	C54H106NO18P	M+Cl	27.4	0	4.4421688294961	42.0063587089272	MIPC(t20:0/22:0(2OH))	Sphingolipids [SP]	Phosphosphingolipids [SP03]	Ceramide phosphoinositols [SP0303]	1122.68898529887	NA	0.51905	1	NA
0.52_1122.6890m/z	1.25010395215192	0.434059079210355	0.588744588744589	0.505778437499911	0.655482015216235	0.240978117508406	Stem:Root	LMSP03030076	null	C54H106NO18P	M+Cl	27.4	0	4.4421688294961	42.0063587089272	MIPC(t18:0/24:0(2OH))	Sphingolipids [SP]	Phosphosphingolipids [SP03]	Ceramide phosphoinositols [SP0303]	1122.68898529887	NA	0.51905	1	NA
0.52_1122.6890m/z	1.25010395215192	0.434059079210355	0.588744588744589	0.505778437499911	0.655482015216235	0.240978117508406	Stem:Root	LMSP03030093	null	C54H106NO18P	M+Cl	27.4	0	4.4421688294961	42.0063587089272	MIPC(t20:0/22:0(2OH))	Sphingolipids [SP]	Phosphosphingolipids [SP03]	Ceramide phosphoinositols [SP0303]	1122.68898529887	NA	0.51905	1	NA
0.52_158.9778m/z	1.19931378625446	0.0492305479435982	0.0930735930735931	0.14698985412383	0.221399932643544	0.286025463476899	Flower:Rhizome	HMDB0031154	null	C6H10S3	M-H2O-H	37	0	6.84683592080245	92.5441706092994	Allitridin	Organosulfur compounds	Organic trisulfides	null	158.977840899585	NA	0.51905	1	NA
0.52_158.9778m/z	0.711335221977571	0.0305464714846296	0.025974025974026	0.052047658754978	0.0439794643513318	0.477133329908868	Leaf:Rhizome	HMDB0031154	null	C6H10S3	M-H2O-H	37	0	6.84683592080245	92.5441706092994	Allitridin	Organosulfur compounds	Organic trisulfides	null	158.977840899585	NA	0.51905	1	NA
0.52_158.9778m/z	1.06284619297734	0.802905806774352	0.30952380952381	0.859208691934541	0.424765024765025	0.195103927048298	Fruit:Rhizome	HMDB0031154	null	C6H10S3	M-H2O-H	37	0	6.84683592080245	92.5441706092994	Allitridin	Organosulfur compounds	Organic trisulfides	null	158.977840899585	NA	0.51905	1	NA
0.52_158.9778m/z	0.614233737527903	0.00199205179704945	0.00216450216450216	0.0188399017676311	0.0181341991341991	0.928858245234607	Stem:Rhizome	HMDB0031154	null	C6H10S3	M-H2O-H	37	0	6.84683592080245	92.5441706092994	Allitridin	Organosulfur compounds	Organic trisulfides	null	158.977840899585	NA	0.51905	1	NA
0.52_158.9778m/z	0.614233737527903	0.00199205179704945	0.00216450216450216	0.0188399017676311	0.0181341991341991	0.928858245234607	Stem:Rhizome	HMDB0031154	null	C6H10S3	M-H2O-H	37	0	6.84683592080245	92.5441706092994	Allitridin	Organosulfur compounds	Organic trisulfides	null	158.977840899585	NA	0.51905	1	NA
0.52_158.9778m/z	1.68600365791008	0.00466125606168639	0.00865800865800866	0.0138482281151804	0.0198459087651974	0.663729317770388	Flower:Leaf	HMDB0031154	null	C6H10S3	M-H2O-H	37	0	6.84683592080245	92.5441706092994	Allitridin	Organosulfur compounds	Organic trisulfides	null	158.977840899585	NA	0.51905	1	NA
0.52_158.9778m/z	1.1283982519567	0.302679605919736	0.393939393939394	0.523935896362716	0.596498146109568	0.314455072709316	Flower:Fruit	HMDB0031154	null	C6H10S3	M-H2O-H	37	0	6.84683592080245	92.5441706092994	Allitridin	Organosulfur compounds	Organic trisulfides	null	158.977840899585	NA	0.51905	1	NA
0.52_158.9778m/z	1.95253649055703	0.000270681260178631	0.00216450216450216	0.00461776071899439	0.0126901323542331	0.989665156813734	Flower:Stem	HMDB0031154	null	C6H10S3	M-H2O-H	37	0	6.84683592080245	92.5441706092994	Allitridin	Organosulfur compounds	Organic trisulfides	null	158.977840899585	NA	0.51905	1	NA
0.52_158.9778m/z	1.14510593226212	0.0570795235110591	0.132034632034632	0.145974434669003	0.267906550541571	0.213131082236988	Flower:Root	HMDB0031154	null	C6H10S3	M-H2O-H	37	0	6.84683592080245	92.5441706092994	Allitridin	Organosulfur compounds	Organic trisulfides	null	158.977840899585	NA	0.51905	1	NA
0.52_158.9778m/z	0.669273904989882	0.0429395317915005	0.0411255411255411	0.0697465207009467	0.0667732138662371	0.561804039085573	Leaf:Fruit	HMDB0031154	null	C6H10S3	M-H2O-H	37	0	6.84683592080245	92.5441706092994	Allitridin	Organosulfur compounds	Organic trisulfides	null	158.977840899585	NA	0.51905	1	NA
0.52_158.9778m/z	1.15808556013297	0.417432082367105	0.484848484848485	0.48390354688015	0.552962238777648	0.234916109183438	Leaf:Stem	HMDB0031154	null	C6H10S3	M-H2O-H	37	0	6.84683592080245	92.5441706092994	Allitridin	Organosulfur compounds	Organic trisulfides	null	158.977840899585	NA	0.51905	1	NA
0.52_158.9778m/z	0.679183539661805	0.0172596165608998	0.025974025974026	0.0275063853047781	0.0381304344857876	0.505319977776879	Leaf:Root	HMDB0031154	null	C6H10S3	M-H2O-H	37	0	6.84683592080245	92.5441706092994	Allitridin	Organosulfur compounds	Organic trisulfides	null	158.977840899585	NA	0.51905	1	NA
0.52_158.9778m/z	1.73036114436657	0.00708343876808878	0.0151515151515152	0.0202197785345989	0.0331954482059085	0.768747750539233	Fruit:Stem	HMDB0031154	null	C6H10S3	M-H2O-H	37	0	6.84683592080245	92.5441706092994	Allitridin	Organosulfur compounds	Organic trisulfides	null	158.977840899585	NA	0.51905	1	NA
0.52_158.9778m/z	1.01480654571774	0.892934318672317	0.484848484848485	0.938538513143877	0.656123502836473	0.08974802895271	Fruit:Root	HMDB0031154	null	C6H10S3	M-H2O-H	37	0	6.84683592080245	92.5441706092994	Allitridin	Organosulfur compounds	Organic trisulfides	null	158.977840899585	NA	0.51905	1	NA
0.52_158.9778m/z	0.586470950888828	0.00145335813005176	0.00216450216450216	0.00484337088845411	0.00564928321937668	0.743508807468418	Stem:Root	HMDB0031154	null	C6H10S3	M-H2O-H	37	0	6.84683592080245	92.5441706092994	Allitridin	Organosulfur compounds	Organic trisulfides	null	158.977840899585	NA	0.51905	1	NA
0.52_162.9309m/z	1.08560380866353	0.789194920792015	0.484848484848485	0.8798770287691	0.629874493109103	0.131473210017817	Flower:Rhizome	C18904	C18904	C4H6O3Se	M-H2O-H	19.6	0.68	2.81304047939363	0.484156623746201	Methylselenopyruvate; beta-Methylselenopyruvate;	Organic acids and derivatives	Keto acids and derivatives	Alpha-keto acids and derivatives	162.930886058795	NA	0.51905	1	map00450 Selenocompound metabolism
0.52_162.9309m/z	0.672367402800588	0.000685316054866386	0.00216450216450216	0.00265362634893891	0.00523655764776181	0.53061215534156	Leaf:Rhizome	C18904	C18904	C4H6O3Se	M-H2O-H	19.6	0.68	2.81304047939363	0.484156623746201	Methylselenopyruvate; beta-Methylselenopyruvate;	Organic acids and derivatives	Keto acids and derivatives	Alpha-keto acids and derivatives	162.930886058795	NA	0.51905	1	map00450 Selenocompound metabolism
0.52_162.9309m/z	0.863282291344319	0.0284461467955397	0.025974025974026	0.0809517044337743	0.0731463494488705	0.244068522521466	Fruit:Rhizome	C18904	C18904	C4H6O3Se	M-H2O-H	19.6	0.68	2.81304047939363	0.484156623746201	Methylselenopyruvate; beta-Methylselenopyruvate;	Organic acids and derivatives	Keto acids and derivatives	Alpha-keto acids and derivatives	162.930886058795	NA	0.51905	1	map00450 Selenocompound metabolism
0.52_162.9309m/z	1.22384617503452	0.0108781747791239	0.025974025974026	0.0511478606578194	0.0784181584181584	0.396957303146662	Stem:Rhizome	C18904	C18904	C4H6O3Se	M-H2O-H	19.6	0.68	2.81304047939363	0.484156623746201	Methylselenopyruvate; beta-Methylselenopyruvate;	Organic acids and derivatives	Keto acids and derivatives	Alpha-keto acids and derivatives	162.930886058795	NA	0.51905	1	map00450 Selenocompound metabolism
0.52_162.9309m/z	1.22384617503452	0.0108781747791239	0.025974025974026	0.0511478606578194	0.0784181584181584	0.396957303146662	Stem:Rhizome	C18904	C18904	C4H6O3Se	M-H2O-H	19.6	0.68	2.81304047939363	0.484156623746201	Methylselenopyruvate; beta-Methylselenopyruvate;	Organic acids and derivatives	Keto acids and derivatives	Alpha-keto acids and derivatives	162.930886058795	NA	0.51905	1	map00450 Selenocompound metabolism
0.52_162.9309m/z	1.6146	0.0242479281051637	0.0411255411255411	0.0470122615508531	0.0722023854882195	0.571383701997693	Flower:Leaf	C18904	C18904	C4H6O3Se	M-H2O-H	19.6	0.68	2.81304047939363	0.484156623746201	Methylselenopyruvate; beta-Methylselenopyruvate;	Organic acids and derivatives	Keto acids and derivatives	Alpha-keto acids and derivatives	162.930886058795	NA	0.51905	1	map00450 Selenocompound metabolism
0.52_162.9309m/z	1.25753049674286	0.250511528929976	0.393939393939394	0.473759231914595	0.596498146109568	0.447454482261983	Flower:Fruit	C18904	C18904	C4H6O3Se	M-H2O-H	19.6	0.68	2.81304047939363	0.484156623746201	Methylselenopyruvate; beta-Methylselenopyruvate;	Organic acids and derivatives	Keto acids and derivatives	Alpha-keto acids and derivatives	162.930886058795	NA	0.51905	1	map00450 Selenocompound metabolism
0.52_162.9309m/z	0.887042694424335	0.317656642941658	0.818181818181818	0.480904834579908	0.886539999059399	0.28769945534402	Flower:Stem	C18904	C18904	C4H6O3Se	M-H2O-H	19.6	0.68	2.81304047939363	0.484156623746201	Methylselenopyruvate; beta-Methylselenopyruvate;	Organic acids and derivatives	Keto acids and derivatives	Alpha-keto acids and derivatives	162.930886058795	NA	0.51905	1	map00450 Selenocompound metabolism
0.52_162.9309m/z	1.46488473959524	0.0609426229818393	0.0930735930735931	0.152730270817185	0.20888576554261	0.576206540981647	Flower:Root	C18904	C18904	C4H6O3Se	M-H2O-H	19.6	0.68	2.81304047939363	0.484156623746201	Methylselenopyruvate; beta-Methylselenopyruvate;	Organic acids and derivatives	Keto acids and derivatives	Alpha-keto acids and derivatives	162.930886058795	NA	0.51905	1	map00450 Selenocompound metabolism
0.52_162.9309m/z	0.778849988632994	0.00890958783610756	0.00216450216450216	0.0200226735222396	0.00614302138692383	0.370858344159866	Leaf:Fruit	C18904	C18904	C4H6O3Se	M-H2O-H	19.6	0.68	2.81304047939363	0.484156623746201	Methylselenopyruvate; beta-Methylselenopyruvate;	Organic acids and derivatives	Keto acids and derivatives	Alpha-keto acids and derivatives	162.930886058795	NA	0.51905	1	map00450 Selenocompound metabolism
0.52_162.9309m/z	0.549388817415412	3.26937981125675e-05	0.00216450216450216	0.000295478576685103	0.00514445365509195	0.82397952244615	Leaf:Stem	C18904	C18904	C4H6O3Se	M-H2O-H	19.6	0.68	2.81304047939363	0.484156623746201	Methylselenopyruvate; beta-Methylselenopyruvate;	Organic acids and derivatives	Keto acids and derivatives	Alpha-keto acids and derivatives	162.930886058795	NA	0.51905	1	map00450 Selenocompound metabolism
0.52_162.9309m/z	0.907274587564695	0.33031644037466	0.24025974025974	0.377594642851535	0.284307359307359	0.13180124347645	Leaf:Root	C18904	C18904	C4H6O3Se	M-H2O-H	19.6	0.68	2.81304047939363	0.484156623746201	Methylselenopyruvate; beta-Methylselenopyruvate;	Organic acids and derivatives	Keto acids and derivatives	Alpha-keto acids and derivatives	162.930886058795	NA	0.51905	1	map00450 Selenocompound metabolism
0.52_162.9309m/z	0.705384638163348	0.00022935561404884	0.00216450216450216	0.00278065848921101	0.00843843607919922	0.518715741202403	Fruit:Stem	C18904	C18904	C4H6O3Se	M-H2O-H	19.6	0.68	2.81304047939363	0.484156623746201	Methylselenopyruvate; beta-Methylselenopyruvate;	Organic acids and derivatives	Keto acids and derivatives	Alpha-keto acids and derivatives	162.930886058795	NA	0.51905	1	map00450 Selenocompound metabolism
0.52_162.9309m/z	1.16489003120756	0.0625344873214651	0.132034632034632	0.156813509362237	0.262440367066702	0.323032095237893	Fruit:Root	C18904	C18904	C4H6O3Se	M-H2O-H	19.6	0.68	2.81304047939363	0.484156623746201	Methylselenopyruvate; beta-Methylselenopyruvate;	Organic acids and derivatives	Keto acids and derivatives	Alpha-keto acids and derivatives	162.930886058795	NA	0.51905	1	map00450 Selenocompound metabolism
0.52_162.9309m/z	1.65142529080397	0.000185983537758176	0.00216450216450216	0.00115099154811341	0.00564928321937668	0.712875368920643	Stem:Root	C18904	C18904	C4H6O3Se	M-H2O-H	19.6	0.68	2.81304047939363	0.484156623746201	Methylselenopyruvate; beta-Methylselenopyruvate;	Organic acids and derivatives	Keto acids and derivatives	Alpha-keto acids and derivatives	162.930886058795	NA	0.51905	1	map00450 Selenocompound metabolism
0.52_206.9209m/z	0.702826800896372	0.201699018860939	0.393939393939394	0.37585284253046	0.55071320581082	0.655641926027947	Flower:Rhizome	C14453	C14453	C6H5BrO	M+Cl	28.3	0	-5.23942	47.3824101991819	4-Bromophenol;	Benzenoids	Phenols	Halophenols	206.920877249222	NA	0.51905	1	map00980 Metabolism of xenobiotics by cytochrome P450
0.52_206.9209m/z	0.702826800896372	0.201699018860939	0.393939393939394	0.37585284253046	0.55071320581082	0.655641926027947	Flower:Rhizome	C14839	C14839	C6H5BrO	M+Cl	28.3	0	-5.23942	47.3824101991819	Bromobenzene-3,4-oxide; Bromobenzene-3,4-epoxide;	Organoheterocyclic compounds	Epoxides	null	206.920877249222	NA	0.51905	1	map00980 Metabolism of xenobiotics by cytochrome P450
0.52_206.9209m/z	0.702826800896372	0.201699018860939	0.393939393939394	0.37585284253046	0.55071320581082	0.655641926027947	Flower:Rhizome	C14840	C14840	C6H5BrO	M+Cl	28.3	0	-5.23942	47.3824101991819	Bromobenzene-2,3-oxide; Bromobenzene-2,3-epoxide;	Organoheterocyclic compounds	Epoxides	null	206.920877249222	NA	0.51905	1	map00980 Metabolism of xenobiotics by cytochrome P450
0.52_206.9209m/z	0.702826800896372	0.201699018860939	0.393939393939394	0.37585284253046	0.55071320581082	0.655641926027947	Flower:Rhizome	HMDB0032059	C14841	C6H5BrO	M+Cl	28.3	0	-5.23942	47.3824101991819	2-Bromophenol	Benzenoids	Phenols	Halophenols	206.920877249222	NA	0.51905	1	map00980 Metabolism of xenobiotics by cytochrome P450
0.52_206.9209m/z	0.702826800896372	0.201699018860939	0.393939393939394	0.37585284253046	0.55071320581082	0.655641926027947	Flower:Rhizome	HMDB0060446	C14840	C6H5BrO	M+Cl	28.3	0	-5.23942	47.3824101991819	Bromobenzene-2,3-oxide	Organoheterocyclic compounds	Epoxides	null	206.920877249222	NA	0.51905	1	map00980 Metabolism of xenobiotics by cytochrome P450
0.52_206.9209m/z	0.702826800896372	0.201699018860939	0.393939393939394	0.37585284253046	0.55071320581082	0.655641926027947	Flower:Rhizome	HMDB0060448	C14839	C6H5BrO	M+Cl	28.3	0	-5.23942	47.3824101991819	Bromobenzene-3,4-oxide	Organoheterocyclic compounds	Epoxides	null	206.920877249222	NA	0.51905	1	map00980 Metabolism of xenobiotics by cytochrome P450
0.52_206.9209m/z	1.31943649949423	0.361310521159573	0.393939393939394	0.426406472217904	0.458264960070014	0.177360110100823	Leaf:Rhizome	C14453	C14453	C6H5BrO	M+Cl	28.3	0	-5.23942	47.3824101991819	4-Bromophenol;	Benzenoids	Phenols	Halophenols	206.920877249222	NA	0.51905	1	map00980 Metabolism of xenobiotics by cytochrome P450
0.52_206.9209m/z	1.31943649949423	0.361310521159573	0.393939393939394	0.426406472217904	0.458264960070014	0.177360110100823	Leaf:Rhizome	C14839	C14839	C6H5BrO	M+Cl	28.3	0	-5.23942	47.3824101991819	Bromobenzene-3,4-oxide; Bromobenzene-3,4-epoxide;	Organoheterocyclic compounds	Epoxides	null	206.920877249222	NA	0.51905	1	map00980 Metabolism of xenobiotics by cytochrome P450
0.52_206.9209m/z	1.31943649949423	0.361310521159573	0.393939393939394	0.426406472217904	0.458264960070014	0.177360110100823	Leaf:Rhizome	C14840	C14840	C6H5BrO	M+Cl	28.3	0	-5.23942	47.3824101991819	Bromobenzene-2,3-oxide; Bromobenzene-2,3-epoxide;	Organoheterocyclic compounds	Epoxides	null	206.920877249222	NA	0.51905	1	map00980 Metabolism of xenobiotics by cytochrome P450
0.52_206.9209m/z	1.31943649949423	0.361310521159573	0.393939393939394	0.426406472217904	0.458264960070014	0.177360110100823	Leaf:Rhizome	HMDB0032059	C14841	C6H5BrO	M+Cl	28.3	0	-5.23942	47.3824101991819	2-Bromophenol	Benzenoids	Phenols	Halophenols	206.920877249222	NA	0.51905	1	map00980 Metabolism of xenobiotics by cytochrome P450
0.52_206.9209m/z	1.31943649949423	0.361310521159573	0.393939393939394	0.426406472217904	0.458264960070014	0.177360110100823	Leaf:Rhizome	HMDB0060446	C14840	C6H5BrO	M+Cl	28.3	0	-5.23942	47.3824101991819	Bromobenzene-2,3-oxide	Organoheterocyclic compounds	Epoxides	null	206.920877249222	NA	0.51905	1	map00980 Metabolism of xenobiotics by cytochrome P450
0.52_206.9209m/z	1.31943649949423	0.361310521159573	0.393939393939394	0.426406472217904	0.458264960070014	0.177360110100823	Leaf:Rhizome	HMDB0060448	C14839	C6H5BrO	M+Cl	28.3	0	-5.23942	47.3824101991819	Bromobenzene-3,4-oxide	Organoheterocyclic compounds	Epoxides	null	206.920877249222	NA	0.51905	1	map00980 Metabolism of xenobiotics by cytochrome P450
0.52_206.9209m/z	1.12873171512333	0.968258205546552	0.588744588744589	0.977387716663533	0.68957111205119	0.132557202829304	Fruit:Rhizome	C14453	C14453	C6H5BrO	M+Cl	28.3	0	-5.23942	47.3824101991819	4-Bromophenol;	Benzenoids	Phenols	Halophenols	206.920877249222	NA	0.51905	1	map00980 Metabolism of xenobiotics by cytochrome P450
0.52_206.9209m/z	1.12873171512333	0.968258205546552	0.588744588744589	0.977387716663533	0.68957111205119	0.132557202829304	Fruit:Rhizome	C14839	C14839	C6H5BrO	M+Cl	28.3	0	-5.23942	47.3824101991819	Bromobenzene-3,4-oxide; Bromobenzene-3,4-epoxide;	Organoheterocyclic compounds	Epoxides	null	206.920877249222	NA	0.51905	1	map00980 Metabolism of xenobiotics by cytochrome P450
0.52_206.9209m/z	1.12873171512333	0.968258205546552	0.588744588744589	0.977387716663533	0.68957111205119	0.132557202829304	Fruit:Rhizome	C14840	C14840	C6H5BrO	M+Cl	28.3	0	-5.23942	47.3824101991819	Bromobenzene-2,3-oxide; Bromobenzene-2,3-epoxide;	Organoheterocyclic compounds	Epoxides	null	206.920877249222	NA	0.51905	1	map00980 Metabolism of xenobiotics by cytochrome P450
0.52_206.9209m/z	1.12873171512333	0.968258205546552	0.588744588744589	0.977387716663533	0.68957111205119	0.132557202829304	Fruit:Rhizome	HMDB0032059	C14841	C6H5BrO	M+Cl	28.3	0	-5.23942	47.3824101991819	2-Bromophenol	Benzenoids	Phenols	Halophenols	206.920877249222	NA	0.51905	1	map00980 Metabolism of xenobiotics by cytochrome P450
0.52_206.9209m/z	1.12873171512333	0.968258205546552	0.588744588744589	0.977387716663533	0.68957111205119	0.132557202829304	Fruit:Rhizome	HMDB0060446	C14840	C6H5BrO	M+Cl	28.3	0	-5.23942	47.3824101991819	Bromobenzene-2,3-oxide	Organoheterocyclic compounds	Epoxides	null	206.920877249222	NA	0.51905	1	map00980 Metabolism of xenobiotics by cytochrome P450
0.52_206.9209m/z	1.12873171512333	0.968258205546552	0.588744588744589	0.977387716663533	0.68957111205119	0.132557202829304	Fruit:Rhizome	HMDB0060448	C14839	C6H5BrO	M+Cl	28.3	0	-5.23942	47.3824101991819	Bromobenzene-3,4-oxide	Organoheterocyclic compounds	Epoxides	null	206.920877249222	NA	0.51905	1	map00980 Metabolism of xenobiotics by cytochrome P450
0.52_206.9209m/z	2.31035598088674	0.000394688480426005	0.00216450216450216	0.00802586344697937	0.0181341991341991	0.973385102646749	Stem:Rhizome	C14453	C14453	C6H5BrO	M+Cl	28.3	0	-5.23942	47.3824101991819	4-Bromophenol;	Benzenoids	Phenols	Halophenols	206.920877249222	NA	0.51905	1	map00980 Metabolism of xenobiotics by cytochrome P450
0.52_206.9209m/z	2.31035598088674	0.000394688480426005	0.00216450216450216	0.00802586344697937	0.0181341991341991	0.973385102646749	Stem:Rhizome	C14839	C14839	C6H5BrO	M+Cl	28.3	0	-5.23942	47.3824101991819	Bromobenzene-3,4-oxide; Bromobenzene-3,4-epoxide;	Organoheterocyclic compounds	Epoxides	null	206.920877249222	NA	0.51905	1	map00980 Metabolism of xenobiotics by cytochrome P450
0.52_206.9209m/z	2.31035598088674	0.000394688480426005	0.00216450216450216	0.00802586344697937	0.0181341991341991	0.973385102646749	Stem:Rhizome	C14840	C14840	C6H5BrO	M+Cl	28.3	0	-5.23942	47.3824101991819	Bromobenzene-2,3-oxide; Bromobenzene-2,3-epoxide;	Organoheterocyclic compounds	Epoxides	null	206.920877249222	NA	0.51905	1	map00980 Metabolism of xenobiotics by cytochrome P450
0.52_206.9209m/z	2.31035598088674	0.000394688480426005	0.00216450216450216	0.00802586344697937	0.0181341991341991	0.973385102646749	Stem:Rhizome	HMDB0032059	C14841	C6H5BrO	M+Cl	28.3	0	-5.23942	47.3824101991819	2-Bromophenol	Benzenoids	Phenols	Halophenols	206.920877249222	NA	0.51905	1	map00980 Metabolism of xenobiotics by cytochrome P450
0.52_206.9209m/z	2.31035598088674	0.000394688480426005	0.00216450216450216	0.00802586344697937	0.0181341991341991	0.973385102646749	Stem:Rhizome	HMDB0060446	C14840	C6H5BrO	M+Cl	28.3	0	-5.23942	47.3824101991819	Bromobenzene-2,3-oxide	Organoheterocyclic compounds	Epoxides	null	206.920877249222	NA	0.51905	1	map00980 Metabolism of xenobiotics by cytochrome P450
0.52_206.9209m/z	2.31035598088674	0.000394688480426005	0.00216450216450216	0.00802586344697937	0.0181341991341991	0.973385102646749	Stem:Rhizome	HMDB0060448	C14839	C6H5BrO	M+Cl	28.3	0	-5.23942	47.3824101991819	Bromobenzene-3,4-oxide	Organoheterocyclic compounds	Epoxides	null	206.920877249222	NA	0.51905	1	map00980 Metabolism of xenobiotics by cytochrome P450
0.52_206.9209m/z	2.31035598088674	0.000394688480426005	0.00216450216450216	0.00802586344697937	0.0181341991341991	0.973385102646749	Stem:Rhizome	C14453	C14453	C6H5BrO	M+Cl	28.3	0	-5.23942	47.3824101991819	4-Bromophenol;	Benzenoids	Phenols	Halophenols	206.920877249222	NA	0.51905	1	map00980 Metabolism of xenobiotics by cytochrome P450
0.52_206.9209m/z	2.31035598088674	0.000394688480426005	0.00216450216450216	0.00802586344697937	0.0181341991341991	0.973385102646749	Stem:Rhizome	C14839	C14839	C6H5BrO	M+Cl	28.3	0	-5.23942	47.3824101991819	Bromobenzene-3,4-oxide; Bromobenzene-3,4-epoxide;	Organoheterocyclic compounds	Epoxides	null	206.920877249222	NA	0.51905	1	map00980 Metabolism of xenobiotics by cytochrome P450
0.52_206.9209m/z	2.31035598088674	0.000394688480426005	0.00216450216450216	0.00802586344697937	0.0181341991341991	0.973385102646749	Stem:Rhizome	C14840	C14840	C6H5BrO	M+Cl	28.3	0	-5.23942	47.3824101991819	Bromobenzene-2,3-oxide; Bromobenzene-2,3-epoxide;	Organoheterocyclic compounds	Epoxides	null	206.920877249222	NA	0.51905	1	map00980 Metabolism of xenobiotics by cytochrome P450
0.52_206.9209m/z	2.31035598088674	0.000394688480426005	0.00216450216450216	0.00802586344697937	0.0181341991341991	0.973385102646749	Stem:Rhizome	HMDB0032059	C14841	C6H5BrO	M+Cl	28.3	0	-5.23942	47.3824101991819	2-Bromophenol	Benzenoids	Phenols	Halophenols	206.920877249222	NA	0.51905	1	map00980 Metabolism of xenobiotics by cytochrome P450
0.52_206.9209m/z	2.31035598088674	0.000394688480426005	0.00216450216450216	0.00802586344697937	0.0181341991341991	0.973385102646749	Stem:Rhizome	HMDB0060446	C14840	C6H5BrO	M+Cl	28.3	0	-5.23942	47.3824101991819	Bromobenzene-2,3-oxide	Organoheterocyclic compounds	Epoxides	null	206.920877249222	NA	0.51905	1	map00980 Metabolism of xenobiotics by cytochrome P450
0.52_206.9209m/z	2.31035598088674	0.000394688480426005	0.00216450216450216	0.00802586344697937	0.0181341991341991	0.973385102646749	Stem:Rhizome	HMDB0060448	C14839	C6H5BrO	M+Cl	28.3	0	-5.23942	47.3824101991819	Bromobenzene-3,4-oxide	Organoheterocyclic compounds	Epoxides	null	206.920877249222	NA	0.51905	1	map00980 Metabolism of xenobiotics by cytochrome P450
0.52_206.9209m/z	0.53267194076091	0.111274608528695	0.0649350649350649	0.163611560241034	0.103545103545104	0.671873633763152	Flower:Leaf	C14453	C14453	C6H5BrO	M+Cl	28.3	0	-5.23942	47.3824101991819	4-Bromophenol;	Benzenoids	Phenols	Halophenols	206.920877249222	NA	0.51905	1	map00980 Metabolism of xenobiotics by cytochrome P450
0.52_206.9209m/z	0.53267194076091	0.111274608528695	0.0649350649350649	0.163611560241034	0.103545103545104	0.671873633763152	Flower:Leaf	C14839	C14839	C6H5BrO	M+Cl	28.3	0	-5.23942	47.3824101991819	Bromobenzene-3,4-oxide; Bromobenzene-3,4-epoxide;	Organoheterocyclic compounds	Epoxides	null	206.920877249222	NA	0.51905	1	map00980 Metabolism of xenobiotics by cytochrome P450
0.52_206.9209m/z	0.53267194076091	0.111274608528695	0.0649350649350649	0.163611560241034	0.103545103545104	0.671873633763152	Flower:Leaf	C14840	C14840	C6H5BrO	M+Cl	28.3	0	-5.23942	47.3824101991819	Bromobenzene-2,3-oxide; Bromobenzene-2,3-epoxide;	Organoheterocyclic compounds	Epoxides	null	206.920877249222	NA	0.51905	1	map00980 Metabolism of xenobiotics by cytochrome P450
0.52_206.9209m/z	0.53267194076091	0.111274608528695	0.0649350649350649	0.163611560241034	0.103545103545104	0.671873633763152	Flower:Leaf	HMDB0032059	C14841	C6H5BrO	M+Cl	28.3	0	-5.23942	47.3824101991819	2-Bromophenol	Benzenoids	Phenols	Halophenols	206.920877249222	NA	0.51905	1	map00980 Metabolism of xenobiotics by cytochrome P450
0.52_206.9209m/z	0.53267194076091	0.111274608528695	0.0649350649350649	0.163611560241034	0.103545103545104	0.671873633763152	Flower:Leaf	HMDB0060446	C14840	C6H5BrO	M+Cl	28.3	0	-5.23942	47.3824101991819	Bromobenzene-2,3-oxide	Organoheterocyclic compounds	Epoxides	null	206.920877249222	NA	0.51905	1	map00980 Metabolism of xenobiotics by cytochrome P450
0.52_206.9209m/z	0.53267194076091	0.111274608528695	0.0649350649350649	0.163611560241034	0.103545103545104	0.671873633763152	Flower:Leaf	HMDB0060448	C14839	C6H5BrO	M+Cl	28.3	0	-5.23942	47.3824101991819	Bromobenzene-3,4-oxide	Organoheterocyclic compounds	Epoxides	null	206.920877249222	NA	0.51905	1	map00980 Metabolism of xenobiotics by cytochrome P450
0.52_206.9209m/z	0.622669489551445	0.214662488651444	0.30952380952381	0.435142107409098	0.557795327208104	0.909540708750546	Flower:Fruit	C14453	C14453	C6H5BrO	M+Cl	28.3	0	-5.23942	47.3824101991819	4-Bromophenol;	Benzenoids	Phenols	Halophenols	206.920877249222	NA	0.51905	1	map00980 Metabolism of xenobiotics by cytochrome P450
0.52_206.9209m/z	0.622669489551445	0.214662488651444	0.30952380952381	0.435142107409098	0.557795327208104	0.909540708750546	Flower:Fruit	C14839	C14839	C6H5BrO	M+Cl	28.3	0	-5.23942	47.3824101991819	Bromobenzene-3,4-oxide; Bromobenzene-3,4-epoxide;	Organoheterocyclic compounds	Epoxides	null	206.920877249222	NA	0.51905	1	map00980 Metabolism of xenobiotics by cytochrome P450
0.52_206.9209m/z	0.622669489551445	0.214662488651444	0.30952380952381	0.435142107409098	0.557795327208104	0.909540708750546	Flower:Fruit	C14840	C14840	C6H5BrO	M+Cl	28.3	0	-5.23942	47.3824101991819	Bromobenzene-2,3-oxide; Bromobenzene-2,3-epoxide;	Organoheterocyclic compounds	Epoxides	null	206.920877249222	NA	0.51905	1	map00980 Metabolism of xenobiotics by cytochrome P450
0.52_206.9209m/z	0.622669489551445	0.214662488651444	0.30952380952381	0.435142107409098	0.557795327208104	0.909540708750546	Flower:Fruit	HMDB0032059	C14841	C6H5BrO	M+Cl	28.3	0	-5.23942	47.3824101991819	2-Bromophenol	Benzenoids	Phenols	Halophenols	206.920877249222	NA	0.51905	1	map00980 Metabolism of xenobiotics by cytochrome P450
0.52_206.9209m/z	0.622669489551445	0.214662488651444	0.30952380952381	0.435142107409098	0.557795327208104	0.909540708750546	Flower:Fruit	HMDB0060446	C14840	C6H5BrO	M+Cl	28.3	0	-5.23942	47.3824101991819	Bromobenzene-2,3-oxide	Organoheterocyclic compounds	Epoxides	null	206.920877249222	NA	0.51905	1	map00980 Metabolism of xenobiotics by cytochrome P450
0.52_206.9209m/z	0.622669489551445	0.214662488651444	0.30952380952381	0.435142107409098	0.557795327208104	0.909540708750546	Flower:Fruit	HMDB0060448	C14839	C6H5BrO	M+Cl	28.3	0	-5.23942	47.3824101991819	Bromobenzene-3,4-oxide	Organoheterocyclic compounds	Epoxides	null	206.920877249222	NA	0.51905	1	map00980 Metabolism of xenobiotics by cytochrome P450
0.52_206.9209m/z	0.304207146738755	0.0182409194929994	0.00216450216450216	0.0635172167549247	0.0126901323542331	1.35499791485418	Flower:Stem	C14453	C14453	C6H5BrO	M+Cl	28.3	0	-5.23942	47.3824101991819	4-Bromophenol;	Benzenoids	Phenols	Halophenols	206.920877249222	NA	0.51905	1	map00980 Metabolism of xenobiotics by cytochrome P450
0.52_206.9209m/z	0.304207146738755	0.0182409194929994	0.00216450216450216	0.0635172167549247	0.0126901323542331	1.35499791485418	Flower:Stem	C14839	C14839	C6H5BrO	M+Cl	28.3	0	-5.23942	47.3824101991819	Bromobenzene-3,4-oxide; Bromobenzene-3,4-epoxide;	Organoheterocyclic compounds	Epoxides	null	206.920877249222	NA	0.51905	1	map00980 Metabolism of xenobiotics by cytochrome P450
0.52_206.9209m/z	0.304207146738755	0.0182409194929994	0.00216450216450216	0.0635172167549247	0.0126901323542331	1.35499791485418	Flower:Stem	C14840	C14840	C6H5BrO	M+Cl	28.3	0	-5.23942	47.3824101991819	Bromobenzene-2,3-oxide; Bromobenzene-2,3-epoxide;	Organoheterocyclic compounds	Epoxides	null	206.920877249222	NA	0.51905	1	map00980 Metabolism of xenobiotics by cytochrome P450
0.52_206.9209m/z	0.304207146738755	0.0182409194929994	0.00216450216450216	0.0635172167549247	0.0126901323542331	1.35499791485418	Flower:Stem	HMDB0032059	C14841	C6H5BrO	M+Cl	28.3	0	-5.23942	47.3824101991819	2-Bromophenol	Benzenoids	Phenols	Halophenols	206.920877249222	NA	0.51905	1	map00980 Metabolism of xenobiotics by cytochrome P450
0.52_206.9209m/z	0.304207146738755	0.0182409194929994	0.00216450216450216	0.0635172167549247	0.0126901323542331	1.35499791485418	Flower:Stem	HMDB0060446	C14840	C6H5BrO	M+Cl	28.3	0	-5.23942	47.3824101991819	Bromobenzene-2,3-oxide	Organoheterocyclic compounds	Epoxides	null	206.920877249222	NA	0.51905	1	map00980 Metabolism of xenobiotics by cytochrome P450
0.52_206.9209m/z	0.304207146738755	0.0182409194929994	0.00216450216450216	0.0635172167549247	0.0126901323542331	1.35499791485418	Flower:Stem	HMDB0060448	C14839	C6H5BrO	M+Cl	28.3	0	-5.23942	47.3824101991819	Bromobenzene-3,4-oxide	Organoheterocyclic compounds	Epoxides	null	206.920877249222	NA	0.51905	1	map00980 Metabolism of xenobiotics by cytochrome P450
0.52_206.9209m/z	2.78581942672626	0.18251808363179	0.0649350649350649	0.311559578149616	0.159165001177874	0.679966023301978	Flower:Root	C14453	C14453	C6H5BrO	M+Cl	28.3	0	-5.23942	47.3824101991819	4-Bromophenol;	Benzenoids	Phenols	Halophenols	206.920877249222	NA	0.51905	1	map00980 Metabolism of xenobiotics by cytochrome P450
0.52_206.9209m/z	2.78581942672626	0.18251808363179	0.0649350649350649	0.311559578149616	0.159165001177874	0.679966023301978	Flower:Root	C14839	C14839	C6H5BrO	M+Cl	28.3	0	-5.23942	47.3824101991819	Bromobenzene-3,4-oxide; Bromobenzene-3,4-epoxide;	Organoheterocyclic compounds	Epoxides	null	206.920877249222	NA	0.51905	1	map00980 Metabolism of xenobiotics by cytochrome P450
0.52_206.9209m/z	2.78581942672626	0.18251808363179	0.0649350649350649	0.311559578149616	0.159165001177874	0.679966023301978	Flower:Root	C14840	C14840	C6H5BrO	M+Cl	28.3	0	-5.23942	47.3824101991819	Bromobenzene-2,3-oxide; Bromobenzene-2,3-epoxide;	Organoheterocyclic compounds	Epoxides	null	206.920877249222	NA	0.51905	1	map00980 Metabolism of xenobiotics by cytochrome P450
0.52_206.9209m/z	2.78581942672626	0.18251808363179	0.0649350649350649	0.311559578149616	0.159165001177874	0.679966023301978	Flower:Root	HMDB0032059	C14841	C6H5BrO	M+Cl	28.3	0	-5.23942	47.3824101991819	2-Bromophenol	Benzenoids	Phenols	Halophenols	206.920877249222	NA	0.51905	1	map00980 Metabolism of xenobiotics by cytochrome P450
0.52_206.9209m/z	2.78581942672626	0.18251808363179	0.0649350649350649	0.311559578149616	0.159165001177874	0.679966023301978	Flower:Root	HMDB0060446	C14840	C6H5BrO	M+Cl	28.3	0	-5.23942	47.3824101991819	Bromobenzene-2,3-oxide	Organoheterocyclic compounds	Epoxides	null	206.920877249222	NA	0.51905	1	map00980 Metabolism of xenobiotics by cytochrome P450
0.52_206.9209m/z	2.78581942672626	0.18251808363179	0.0649350649350649	0.311559578149616	0.159165001177874	0.679966023301978	Flower:Root	HMDB0060448	C14839	C6H5BrO	M+Cl	28.3	0	-5.23942	47.3824101991819	Bromobenzene-3,4-oxide	Organoheterocyclic compounds	Epoxides	null	206.920877249222	NA	0.51905	1	map00980 Metabolism of xenobiotics by cytochrome P450
0.52_206.9209m/z	1.16895492685794	0.489668247743139	0.393939393939394	0.55363570574791	0.456869358032149	0.204668818007937	Leaf:Fruit	C14453	C14453	C6H5BrO	M+Cl	28.3	0	-5.23942	47.3824101991819	4-Bromophenol;	Benzenoids	Phenols	Halophenols	206.920877249222	NA	0.51905	1	map00980 Metabolism of xenobiotics by cytochrome P450
0.52_206.9209m/z	1.16895492685794	0.489668247743139	0.393939393939394	0.55363570574791	0.456869358032149	0.204668818007937	Leaf:Fruit	C14839	C14839	C6H5BrO	M+Cl	28.3	0	-5.23942	47.3824101991819	Bromobenzene-3,4-oxide; Bromobenzene-3,4-epoxide;	Organoheterocyclic compounds	Epoxides	null	206.920877249222	NA	0.51905	1	map00980 Metabolism of xenobiotics by cytochrome P450
0.52_206.9209m/z	1.16895492685794	0.489668247743139	0.393939393939394	0.55363570574791	0.456869358032149	0.204668818007937	Leaf:Fruit	C14840	C14840	C6H5BrO	M+Cl	28.3	0	-5.23942	47.3824101991819	Bromobenzene-2,3-oxide; Bromobenzene-2,3-epoxide;	Organoheterocyclic compounds	Epoxides	null	206.920877249222	NA	0.51905	1	map00980 Metabolism of xenobiotics by cytochrome P450
0.52_206.9209m/z	1.16895492685794	0.489668247743139	0.393939393939394	0.55363570574791	0.456869358032149	0.204668818007937	Leaf:Fruit	HMDB0032059	C14841	C6H5BrO	M+Cl	28.3	0	-5.23942	47.3824101991819	2-Bromophenol	Benzenoids	Phenols	Halophenols	206.920877249222	NA	0.51905	1	map00980 Metabolism of xenobiotics by cytochrome P450
0.52_206.9209m/z	1.16895492685794	0.489668247743139	0.393939393939394	0.55363570574791	0.456869358032149	0.204668818007937	Leaf:Fruit	HMDB0060446	C14840	C6H5BrO	M+Cl	28.3	0	-5.23942	47.3824101991819	Bromobenzene-2,3-oxide	Organoheterocyclic compounds	Epoxides	null	206.920877249222	NA	0.51905	1	map00980 Metabolism of xenobiotics by cytochrome P450
0.52_206.9209m/z	1.16895492685794	0.489668247743139	0.393939393939394	0.55363570574791	0.456869358032149	0.204668818007937	Leaf:Fruit	HMDB0060448	C14839	C6H5BrO	M+Cl	28.3	0	-5.23942	47.3824101991819	Bromobenzene-3,4-oxide	Organoheterocyclic compounds	Epoxides	null	206.920877249222	NA	0.51905	1	map00980 Metabolism of xenobiotics by cytochrome P450
0.52_206.9209m/z	0.571096623381742	0.0238640551709694	0.025974025974026	0.0416440437872072	0.0433659604644061	0.508730076596693	Leaf:Stem	C14453	C14453	C6H5BrO	M+Cl	28.3	0	-5.23942	47.3824101991819	4-Bromophenol;	Benzenoids	Phenols	Halophenols	206.920877249222	NA	0.51905	1	map00980 Metabolism of xenobiotics by cytochrome P450
0.52_206.9209m/z	0.571096623381742	0.0238640551709694	0.025974025974026	0.0416440437872072	0.0433659604644061	0.508730076596693	Leaf:Stem	C14839	C14839	C6H5BrO	M+Cl	28.3	0	-5.23942	47.3824101991819	Bromobenzene-3,4-oxide; Bromobenzene-3,4-epoxide;	Organoheterocyclic compounds	Epoxides	null	206.920877249222	NA	0.51905	1	map00980 Metabolism of xenobiotics by cytochrome P450
0.52_206.9209m/z	0.571096623381742	0.0238640551709694	0.025974025974026	0.0416440437872072	0.0433659604644061	0.508730076596693	Leaf:Stem	C14840	C14840	C6H5BrO	M+Cl	28.3	0	-5.23942	47.3824101991819	Bromobenzene-2,3-oxide; Bromobenzene-2,3-epoxide;	Organoheterocyclic compounds	Epoxides	null	206.920877249222	NA	0.51905	1	map00980 Metabolism of xenobiotics by cytochrome P450
0.52_206.9209m/z	0.571096623381742	0.0238640551709694	0.025974025974026	0.0416440437872072	0.0433659604644061	0.508730076596693	Leaf:Stem	HMDB0032059	C14841	C6H5BrO	M+Cl	28.3	0	-5.23942	47.3824101991819	2-Bromophenol	Benzenoids	Phenols	Halophenols	206.920877249222	NA	0.51905	1	map00980 Metabolism of xenobiotics by cytochrome P450
0.52_206.9209m/z	0.571096623381742	0.0238640551709694	0.025974025974026	0.0416440437872072	0.0433659604644061	0.508730076596693	Leaf:Stem	HMDB0060446	C14840	C6H5BrO	M+Cl	28.3	0	-5.23942	47.3824101991819	Bromobenzene-2,3-oxide	Organoheterocyclic compounds	Epoxides	null	206.920877249222	NA	0.51905	1	map00980 Metabolism of xenobiotics by cytochrome P450
0.52_206.9209m/z	0.571096623381742	0.0238640551709694	0.025974025974026	0.0416440437872072	0.0433659604644061	0.508730076596693	Leaf:Stem	HMDB0060448	C14839	C6H5BrO	M+Cl	28.3	0	-5.23942	47.3824101991819	Bromobenzene-3,4-oxide	Organoheterocyclic compounds	Epoxides	null	206.920877249222	NA	0.51905	1	map00980 Metabolism of xenobiotics by cytochrome P450
0.52_206.9209m/z	5.22989707839084	0.000310339232445274	0.00216450216450216	0.0010837941181436	0.00442621409182307	1.14366029616867	Leaf:Root	C14453	C14453	C6H5BrO	M+Cl	28.3	0	-5.23942	47.3824101991819	4-Bromophenol;	Benzenoids	Phenols	Halophenols	206.920877249222	NA	0.51905	1	map00980 Metabolism of xenobiotics by cytochrome P450
0.52_206.9209m/z	5.22989707839084	0.000310339232445274	0.00216450216450216	0.0010837941181436	0.00442621409182307	1.14366029616867	Leaf:Root	C14839	C14839	C6H5BrO	M+Cl	28.3	0	-5.23942	47.3824101991819	Bromobenzene-3,4-oxide; Bromobenzene-3,4-epoxide;	Organoheterocyclic compounds	Epoxides	null	206.920877249222	NA	0.51905	1	map00980 Metabolism of xenobiotics by cytochrome P450
0.52_206.9209m/z	5.22989707839084	0.000310339232445274	0.00216450216450216	0.0010837941181436	0.00442621409182307	1.14366029616867	Leaf:Root	C14840	C14840	C6H5BrO	M+Cl	28.3	0	-5.23942	47.3824101991819	Bromobenzene-2,3-oxide; Bromobenzene-2,3-epoxide;	Organoheterocyclic compounds	Epoxides	null	206.920877249222	NA	0.51905	1	map00980 Metabolism of xenobiotics by cytochrome P450
0.52_206.9209m/z	5.22989707839084	0.000310339232445274	0.00216450216450216	0.0010837941181436	0.00442621409182307	1.14366029616867	Leaf:Root	HMDB0032059	C14841	C6H5BrO	M+Cl	28.3	0	-5.23942	47.3824101991819	2-Bromophenol	Benzenoids	Phenols	Halophenols	206.920877249222	NA	0.51905	1	map00980 Metabolism of xenobiotics by cytochrome P450
0.52_206.9209m/z	5.22989707839084	0.000310339232445274	0.00216450216450216	0.0010837941181436	0.00442621409182307	1.14366029616867	Leaf:Root	HMDB0060446	C14840	C6H5BrO	M+Cl	28.3	0	-5.23942	47.3824101991819	Bromobenzene-2,3-oxide	Organoheterocyclic compounds	Epoxides	null	206.920877249222	NA	0.51905	1	map00980 Metabolism of xenobiotics by cytochrome P450
0.52_206.9209m/z	5.22989707839084	0.000310339232445274	0.00216450216450216	0.0010837941181436	0.00442621409182307	1.14366029616867	Leaf:Root	HMDB0060448	C14839	C6H5BrO	M+Cl	28.3	0	-5.23942	47.3824101991819	Bromobenzene-3,4-oxide	Organoheterocyclic compounds	Epoxides	null	206.920877249222	NA	0.51905	1	map00980 Metabolism of xenobiotics by cytochrome P450
0.52_206.9209m/z	0.488553159972393	0.0111065893378429	0.0411255411255411	0.0277555612713764	0.0731528202865783	0.741135756370944	Fruit:Stem	C14453	C14453	C6H5BrO	M+Cl	28.3	0	-5.23942	47.3824101991819	4-Bromophenol;	Benzenoids	Phenols	Halophenols	206.920877249222	NA	0.51905	1	map00980 Metabolism of xenobiotics by cytochrome P450
0.52_206.9209m/z	0.488553159972393	0.0111065893378429	0.0411255411255411	0.0277555612713764	0.0731528202865783	0.741135756370944	Fruit:Stem	C14839	C14839	C6H5BrO	M+Cl	28.3	0	-5.23942	47.3824101991819	Bromobenzene-3,4-oxide; Bromobenzene-3,4-epoxide;	Organoheterocyclic compounds	Epoxides	null	206.920877249222	NA	0.51905	1	map00980 Metabolism of xenobiotics by cytochrome P450
0.52_206.9209m/z	0.488553159972393	0.0111065893378429	0.0411255411255411	0.0277555612713764	0.0731528202865783	0.741135756370944	Fruit:Stem	C14840	C14840	C6H5BrO	M+Cl	28.3	0	-5.23942	47.3824101991819	Bromobenzene-2,3-oxide; Bromobenzene-2,3-epoxide;	Organoheterocyclic compounds	Epoxides	null	206.920877249222	NA	0.51905	1	map00980 Metabolism of xenobiotics by cytochrome P450
0.52_206.9209m/z	0.488553159972393	0.0111065893378429	0.0411255411255411	0.0277555612713764	0.0731528202865783	0.741135756370944	Fruit:Stem	HMDB0032059	C14841	C6H5BrO	M+Cl	28.3	0	-5.23942	47.3824101991819	2-Bromophenol	Benzenoids	Phenols	Halophenols	206.920877249222	NA	0.51905	1	map00980 Metabolism of xenobiotics by cytochrome P450
0.52_206.9209m/z	0.488553159972393	0.0111065893378429	0.0411255411255411	0.0277555612713764	0.0731528202865783	0.741135756370944	Fruit:Stem	HMDB0060446	C14840	C6H5BrO	M+Cl	28.3	0	-5.23942	47.3824101991819	Bromobenzene-2,3-oxide	Organoheterocyclic compounds	Epoxides	null	206.920877249222	NA	0.51905	1	map00980 Metabolism of xenobiotics by cytochrome P450
0.52_206.9209m/z	0.488553159972393	0.0111065893378429	0.0411255411255411	0.0277555612713764	0.0731528202865783	0.741135756370944	Fruit:Stem	HMDB0060448	C14839	C6H5BrO	M+Cl	28.3	0	-5.23942	47.3824101991819	Bromobenzene-3,4-oxide	Organoheterocyclic compounds	Epoxides	null	206.920877249222	NA	0.51905	1	map00980 Metabolism of xenobiotics by cytochrome P450
0.52_206.9209m/z	4.47399378558454	0.00132126942702952	0.00216450216450216	0.00985716407805284	0.0126458850308223	1.52148860140256	Fruit:Root	C14453	C14453	C6H5BrO	M+Cl	28.3	0	-5.23942	47.3824101991819	4-Bromophenol;	Benzenoids	Phenols	Halophenols	206.920877249222	NA	0.51905	1	map00980 Metabolism of xenobiotics by cytochrome P450
0.52_206.9209m/z	4.47399378558454	0.00132126942702952	0.00216450216450216	0.00985716407805284	0.0126458850308223	1.52148860140256	Fruit:Root	C14839	C14839	C6H5BrO	M+Cl	28.3	0	-5.23942	47.3824101991819	Bromobenzene-3,4-oxide; Bromobenzene-3,4-epoxide;	Organoheterocyclic compounds	Epoxides	null	206.920877249222	NA	0.51905	1	map00980 Metabolism of xenobiotics by cytochrome P450
0.52_206.9209m/z	4.47399378558454	0.00132126942702952	0.00216450216450216	0.00985716407805284	0.0126458850308223	1.52148860140256	Fruit:Root	C14840	C14840	C6H5BrO	M+Cl	28.3	0	-5.23942	47.3824101991819	Bromobenzene-2,3-oxide; Bromobenzene-2,3-epoxide;	Organoheterocyclic compounds	Epoxides	null	206.920877249222	NA	0.51905	1	map00980 Metabolism of xenobiotics by cytochrome P450
0.52_206.9209m/z	4.47399378558454	0.00132126942702952	0.00216450216450216	0.00985716407805284	0.0126458850308223	1.52148860140256	Fruit:Root	HMDB0032059	C14841	C6H5BrO	M+Cl	28.3	0	-5.23942	47.3824101991819	2-Bromophenol	Benzenoids	Phenols	Halophenols	206.920877249222	NA	0.51905	1	map00980 Metabolism of xenobiotics by cytochrome P450
0.52_206.9209m/z	4.47399378558454	0.00132126942702952	0.00216450216450216	0.00985716407805284	0.0126458850308223	1.52148860140256	Fruit:Root	HMDB0060446	C14840	C6H5BrO	M+Cl	28.3	0	-5.23942	47.3824101991819	Bromobenzene-2,3-oxide	Organoheterocyclic compounds	Epoxides	null	206.920877249222	NA	0.51905	1	map00980 Metabolism of xenobiotics by cytochrome P450
0.52_206.9209m/z	4.47399378558454	0.00132126942702952	0.00216450216450216	0.00985716407805284	0.0126458850308223	1.52148860140256	Fruit:Root	HMDB0060448	C14839	C6H5BrO	M+Cl	28.3	0	-5.23942	47.3824101991819	Bromobenzene-3,4-oxide	Organoheterocyclic compounds	Epoxides	null	206.920877249222	NA	0.51905	1	map00980 Metabolism of xenobiotics by cytochrome P450
0.52_206.9209m/z	9.15763964322195	1.87787946202877e-07	0.00216450216450216	2.46467384062473e-05	0.00564928321937668	1.80283847156783	Stem:Root	C14453	C14453	C6H5BrO	M+Cl	28.3	0	-5.23942	47.3824101991819	4-Bromophenol;	Benzenoids	Phenols	Halophenols	206.920877249222	NA	0.51905	1	map00980 Metabolism of xenobiotics by cytochrome P450
0.52_206.9209m/z	9.15763964322195	1.87787946202877e-07	0.00216450216450216	2.46467384062473e-05	0.00564928321937668	1.80283847156783	Stem:Root	C14839	C14839	C6H5BrO	M+Cl	28.3	0	-5.23942	47.3824101991819	Bromobenzene-3,4-oxide; Bromobenzene-3,4-epoxide;	Organoheterocyclic compounds	Epoxides	null	206.920877249222	NA	0.51905	1	map00980 Metabolism of xenobiotics by cytochrome P450
0.52_206.9209m/z	9.15763964322195	1.87787946202877e-07	0.00216450216450216	2.46467384062473e-05	0.00564928321937668	1.80283847156783	Stem:Root	C14840	C14840	C6H5BrO	M+Cl	28.3	0	-5.23942	47.3824101991819	Bromobenzene-2,3-oxide; Bromobenzene-2,3-epoxide;	Organoheterocyclic compounds	Epoxides	null	206.920877249222	NA	0.51905	1	map00980 Metabolism of xenobiotics by cytochrome P450
0.52_206.9209m/z	9.15763964322195	1.87787946202877e-07	0.00216450216450216	2.46467384062473e-05	0.00564928321937668	1.80283847156783	Stem:Root	HMDB0032059	C14841	C6H5BrO	M+Cl	28.3	0	-5.23942	47.3824101991819	2-Bromophenol	Benzenoids	Phenols	Halophenols	206.920877249222	NA	0.51905	1	map00980 Metabolism of xenobiotics by cytochrome P450
0.52_206.9209m/z	9.15763964322195	1.87787946202877e-07	0.00216450216450216	2.46467384062473e-05	0.00564928321937668	1.80283847156783	Stem:Root	HMDB0060446	C14840	C6H5BrO	M+Cl	28.3	0	-5.23942	47.3824101991819	Bromobenzene-2,3-oxide	Organoheterocyclic compounds	Epoxides	null	206.920877249222	NA	0.51905	1	map00980 Metabolism of xenobiotics by cytochrome P450
0.52_206.9209m/z	9.15763964322195	1.87787946202877e-07	0.00216450216450216	2.46467384062473e-05	0.00564928321937668	1.80283847156783	Stem:Root	HMDB0060448	C14839	C6H5BrO	M+Cl	28.3	0	-5.23942	47.3824101991819	Bromobenzene-3,4-oxide	Organoheterocyclic compounds	Epoxides	null	206.920877249222	NA	0.51905	1	map00980 Metabolism of xenobiotics by cytochrome P450
0.52_228.9678m/z	1.37451191570691	0.063793778509894	0.0649350649350649	0.17460446793724	0.169531310073535	0.379892426498815	Flower:Rhizome	C12836	C12836	C6H7ClO5	M+Cl	36.9	1.03	0.880449428071874	84.6889372924494	2-Chloro-3-oxoadipate;	null	null	null	228.967773127895	NA	0.51905	1	map00361 Chlorocyclohexane and chlorobenzene degradation; map01100 Metabolic pathways; map01120 Microbial metabolism in diverse environments
0.52_228.9678m/z	0.618627646260221	0.0541021315986262	0.0411255411255411	0.0845648616666587	0.0656410332539119	0.634961300533844	Leaf:Rhizome	C12836	C12836	C6H7ClO5	M+Cl	36.9	1.03	0.880449428071874	84.6889372924494	2-Chloro-3-oxoadipate;	null	null	null	228.967773127895	NA	0.51905	1	map00361 Chlorocyclohexane and chlorobenzene degradation; map01100 Metabolic pathways; map01120 Microbial metabolism in diverse environments
0.52_228.9678m/z	1.04968867384249	0.945840469066072	0.484848484848485	0.963551975904128	0.596572272883038	0.216861241465766	Fruit:Rhizome	C12836	C12836	C6H7ClO5	M+Cl	36.9	1.03	0.880449428071874	84.6889372924494	2-Chloro-3-oxoadipate;	null	null	null	228.967773127895	NA	0.51905	1	map00361 Chlorocyclohexane and chlorobenzene degradation; map01100 Metabolic pathways; map01120 Microbial metabolism in diverse environments
0.52_228.9678m/z	0.607879156632987	0.000277618485224153	0.00216450216450216	0.00673235202698806	0.0181341991341991	0.800297394691614	Stem:Rhizome	C12836	C12836	C6H7ClO5	M+Cl	36.9	1.03	0.880449428071874	84.6889372924494	2-Chloro-3-oxoadipate;	null	null	null	228.967773127895	NA	0.51905	1	map00361 Chlorocyclohexane and chlorobenzene degradation; map01100 Metabolic pathways; map01120 Microbial metabolism in diverse environments
0.52_228.9678m/z	0.607879156632987	0.000277618485224153	0.00216450216450216	0.00673235202698806	0.0181341991341991	0.800297394691614	Stem:Rhizome	C12836	C12836	C6H7ClO5	M+Cl	36.9	1.03	0.880449428071874	84.6889372924494	2-Chloro-3-oxoadipate;	null	null	null	228.967773127895	NA	0.51905	1	map00361 Chlorocyclohexane and chlorobenzene degradation; map01100 Metabolic pathways; map01120 Microbial metabolism in diverse environments
0.52_228.9678m/z	2.22187275983578	0.0113594445171486	0.00865800865800866	0.0260952635494025	0.0198459087651974	0.886134819356209	Flower:Leaf	C12836	C12836	C6H7ClO5	M+Cl	36.9	1.03	0.880449428071874	84.6889372924494	2-Chloro-3-oxoadipate;	null	null	null	228.967773127895	NA	0.51905	1	map00361 Chlorocyclohexane and chlorobenzene degradation; map01100 Metabolic pathways; map01120 Microbial metabolism in diverse environments
0.52_228.9678m/z	1.30944721988413	0.196796334361667	0.588744588744589	0.417090738497862	0.74962038974197	0.536789808382812	Flower:Fruit	C12836	C12836	C6H7ClO5	M+Cl	36.9	1.03	0.880449428071874	84.6889372924494	2-Chloro-3-oxoadipate;	null	null	null	228.967773127895	NA	0.51905	1	map00361 Chlorocyclohexane and chlorobenzene degradation; map01100 Metabolic pathways; map01120 Microbial metabolism in diverse environments
0.52_228.9678m/z	2.26115980570918	0.000485593037913492	0.00216450216450216	0.00651970908916544	0.0126901323542331	0.948028317564135	Flower:Stem	C12836	C12836	C6H7ClO5	M+Cl	36.9	1.03	0.880449428071874	84.6889372924494	2-Chloro-3-oxoadipate;	null	null	null	228.967773127895	NA	0.51905	1	map00361 Chlorocyclohexane and chlorobenzene degradation; map01100 Metabolic pathways; map01120 Microbial metabolism in diverse environments
0.52_228.9678m/z	1.05222588790704	0.863274466514089	0.818181818181818	0.910781196380184	0.8764515116644	0.124906551819392	Flower:Root	C12836	C12836	C6H7ClO5	M+Cl	36.9	1.03	0.880449428071874	84.6889372924494	2-Chloro-3-oxoadipate;	null	null	null	228.967773127895	NA	0.51905	1	map00361 Chlorocyclohexane and chlorobenzene degradation; map01100 Metabolic pathways; map01120 Microbial metabolism in diverse environments
0.52_228.9678m/z	0.589343928038849	0.0849336248491234	0.0930735930735931	0.124054028763242	0.131296609323213	0.671734638264108	Leaf:Fruit	C12836	C12836	C6H7ClO5	M+Cl	36.9	1.03	0.880449428071874	84.6889372924494	2-Chloro-3-oxoadipate;	null	null	null	228.967773127895	NA	0.51905	1	map00361 Chlorocyclohexane and chlorobenzene degradation; map01100 Metabolic pathways; map01120 Microbial metabolism in diverse environments
0.52_228.9678m/z	1.01768195127263	0.705489012972447	0.937229437229437	0.749123821379361	0.95050335614432	0.210596762302393	Leaf:Stem	C12836	C12836	C6H7ClO5	M+Cl	36.9	1.03	0.880449428071874	84.6889372924494	2-Chloro-3-oxoadipate;	null	null	null	228.967773127895	NA	0.51905	1	map00361 Chlorocyclohexane and chlorobenzene degradation; map01100 Metabolic pathways; map01120 Microbial metabolism in diverse environments
0.52_228.9678m/z	0.473576123227152	0.0135984042319705	0.00216450216450216	0.0224178336590808	0.00442621409182307	0.856774711308793	Leaf:Root	C12836	C12836	C6H7ClO5	M+Cl	36.9	1.03	0.880449428071874	84.6889372924494	2-Chloro-3-oxoadipate;	null	null	null	228.967773127895	NA	0.51905	1	map00361 Chlorocyclohexane and chlorobenzene degradation; map01100 Metabolic pathways; map01120 Microbial metabolism in diverse environments
0.52_228.9678m/z	1.72680484663541	0.0481281093647676	0.0930735930735931	0.0851849182829474	0.141442148153558	0.616555232138584	Fruit:Stem	C12836	C12836	C6H7ClO5	M+Cl	36.9	1.03	0.880449428071874	84.6889372924494	2-Chloro-3-oxoadipate;	null	null	null	228.967773127895	NA	0.51905	1	map00361 Chlorocyclohexane and chlorobenzene degradation; map01100 Metabolic pathways; map01120 Microbial metabolism in diverse environments
0.52_228.9678m/z	0.803564948574366	0.194634502055647	0.484848484848485	0.350300291777058	0.656123502836473	0.447463391248798	Fruit:Root	C12836	C12836	C6H7ClO5	M+Cl	36.9	1.03	0.880449428071874	84.6889372924494	2-Chloro-3-oxoadipate;	null	null	null	228.967773127895	NA	0.51905	1	map00361 Chlorocyclohexane and chlorobenzene degradation; map01100 Metabolic pathways; map01120 Microbial metabolism in diverse environments
0.52_228.9678m/z	0.465347864954208	3.19570200157589e-06	0.00216450216450216	0.000104584341285948	0.00564928321937668	0.855529529795303	Stem:Root	C12836	C12836	C6H7ClO5	M+Cl	36.9	1.03	0.880449428071874	84.6889372924494	2-Chloro-3-oxoadipate;	null	null	null	228.967773127895	NA	0.51905	1	map00361 Chlorocyclohexane and chlorobenzene degradation; map01100 Metabolic pathways; map01120 Microbial metabolism in diverse environments
0.52_272.9583m/z	1.29309589017567	0.300689009390507	0.393939393939394	0.487361679371961	0.55071320581082	0.2477209245736	Flower:Rhizome	C18244	C18244	C6H6Cl2O5	M+FA-H	33.4	2.48	3.77516018092106	68.7796423407746	2,4-Dichloro-3-oxoadipate;	null	null	null	272.958292142823	NA	0.51905	1	map00361 Chlorocyclohexane and chlorobenzene degradation; map01120 Microbial metabolism in diverse environments
0.52_272.9583m/z	0.704164828565463	0.109461607050554	0.132034632034632	0.153844882380397	0.177872028812695	0.415333952932669	Leaf:Rhizome	C18244	C18244	C6H6Cl2O5	M+FA-H	33.4	2.48	3.77516018092106	68.7796423407746	2,4-Dichloro-3-oxoadipate;	null	null	null	272.958292142823	NA	0.51905	1	map00361 Chlorocyclohexane and chlorobenzene degradation; map01120 Microbial metabolism in diverse environments
0.52_272.9583m/z	1.16206446841693	0.777559933977822	0.30952380952381	0.839808834197008	0.424765024765025	0.247704461845723	Fruit:Rhizome	C18244	C18244	C6H6Cl2O5	M+FA-H	33.4	2.48	3.77516018092106	68.7796423407746	2,4-Dichloro-3-oxoadipate;	null	null	null	272.958292142823	NA	0.51905	1	map00361 Chlorocyclohexane and chlorobenzene degradation; map01120 Microbial metabolism in diverse environments
0.52_272.9583m/z	0.312130964717024	0.00026327528606296	0.00216450216450216	0.00663776005176507	0.0181341991341991	1.60751576293322	Stem:Rhizome	C18244	C18244	C6H6Cl2O5	M+FA-H	33.4	2.48	3.77516018092106	68.7796423407746	2,4-Dichloro-3-oxoadipate;	null	null	null	272.958292142823	NA	0.51905	1	map00361 Chlorocyclohexane and chlorobenzene degradation; map01120 Microbial metabolism in diverse environments
0.52_272.9583m/z	0.312130964717024	0.00026327528606296	0.00216450216450216	0.00663776005176507	0.0181341991341991	1.60751576293322	Stem:Rhizome	C18244	C18244	C6H6Cl2O5	M+FA-H	33.4	2.48	3.77516018092106	68.7796423407746	2,4-Dichloro-3-oxoadipate;	null	null	null	272.958292142823	NA	0.51905	1	map00361 Chlorocyclohexane and chlorobenzene degradation; map01120 Microbial metabolism in diverse environments
0.52_272.9583m/z	1.83635398662269	0.0381681847069143	0.0411255411255411	0.0675189916186528	0.0722023854882195	0.562829843103649	Flower:Leaf	C18244	C18244	C6H6Cl2O5	M+FA-H	33.4	2.48	3.77516018092106	68.7796423407746	2,4-Dichloro-3-oxoadipate;	null	null	null	272.958292142823	NA	0.51905	1	map00361 Chlorocyclohexane and chlorobenzene degradation; map01120 Microbial metabolism in diverse environments
0.52_272.9583m/z	1.11275744618304	0.619238086761788	0.937229437229437	0.772135241983965	0.965818969878011	0.247250920621098	Flower:Fruit	C18244	C18244	C6H6Cl2O5	M+FA-H	33.4	2.48	3.77516018092106	68.7796423407746	2,4-Dichloro-3-oxoadipate;	null	null	null	272.958292142823	NA	0.51905	1	map00361 Chlorocyclohexane and chlorobenzene degradation; map01120 Microbial metabolism in diverse environments
0.52_272.9583m/z	4.14279913352392	0.000130959277638435	0.00216450216450216	0.00327693652058033	0.0126901323542331	1.47150504942364	Flower:Stem	C18244	C18244	C6H6Cl2O5	M+FA-H	33.4	2.48	3.77516018092106	68.7796423407746	2,4-Dichloro-3-oxoadipate;	null	null	null	272.958292142823	NA	0.51905	1	map00361 Chlorocyclohexane and chlorobenzene degradation; map01120 Microbial metabolism in diverse environments
0.52_272.9583m/z	1.0056458354641	0.753214195301617	0.818181818181818	0.835596997912732	0.8764515116644	0.163950977618522	Flower:Root	C18244	C18244	C6H6Cl2O5	M+FA-H	33.4	2.48	3.77516018092106	68.7796423407746	2,4-Dichloro-3-oxoadipate;	null	null	null	272.958292142823	NA	0.51905	1	map00361 Chlorocyclohexane and chlorobenzene degradation; map01120 Microbial metabolism in diverse environments
0.52_272.9583m/z	0.605960209354599	0.132336451608825	0.132034632034632	0.180867013308113	0.178101134629874	0.514610168855301	Leaf:Fruit	C18244	C18244	C6H6Cl2O5	M+FA-H	33.4	2.48	3.77516018092106	68.7796423407746	2,4-Dichloro-3-oxoadipate;	null	null	null	272.958292142823	NA	0.51905	1	map00361 Chlorocyclohexane and chlorobenzene degradation; map01120 Microbial metabolism in diverse environments
0.52_272.9583m/z	2.25599158098222	0.0189119797990214	0.0151515151515152	0.0342360775186259	0.0271935291215497	0.743938096753699	Leaf:Stem	C18244	C18244	C6H6Cl2O5	M+FA-H	33.4	2.48	3.77516018092106	68.7796423407746	2,4-Dichloro-3-oxoadipate;	null	null	null	272.958292142823	NA	0.51905	1	map00361 Chlorocyclohexane and chlorobenzene degradation; map01120 Microbial metabolism in diverse environments
0.52_272.9583m/z	0.547631798002965	0.0202902769700581	0.0411255411255411	0.0316322926042327	0.0579659797358317	0.605227625027294	Leaf:Root	C18244	C18244	C6H6Cl2O5	M+FA-H	33.4	2.48	3.77516018092106	68.7796423407746	2,4-Dichloro-3-oxoadipate;	null	null	null	272.958292142823	NA	0.51905	1	map00361 Chlorocyclohexane and chlorobenzene degradation; map01120 Microbial metabolism in diverse environments
0.52_272.9583m/z	3.72300284103646	0.00126804565167947	0.00865800865800866	0.0070049832289747	0.0214288911482412	1.31551047129775	Fruit:Stem	C18244	C18244	C6H6Cl2O5	M+FA-H	33.4	2.48	3.77516018092106	68.7796423407746	2,4-Dichloro-3-oxoadipate;	null	null	null	272.958292142823	NA	0.51905	1	map00361 Chlorocyclohexane and chlorobenzene degradation; map01120 Microbial metabolism in diverse environments
0.52_272.9583m/z	0.903742175721804	0.420859656060455	0.818181818181818	0.595400573872761	0.897333063585191	0.290700894745737	Fruit:Root	C18244	C18244	C6H6Cl2O5	M+FA-H	33.4	2.48	3.77516018092106	68.7796423407746	2,4-Dichloro-3-oxoadipate;	null	null	null	272.958292142823	NA	0.51905	1	map00361 Chlorocyclohexane and chlorobenzene degradation; map01120 Microbial metabolism in diverse environments
0.52_272.9583m/z	0.242745497199301	0.000182989595558958	0.00216450216450216	0.00114324148515507	0.00564928321937668	1.41873115764691	Stem:Root	C18244	C18244	C6H6Cl2O5	M+FA-H	33.4	2.48	3.77516018092106	68.7796423407746	2,4-Dichloro-3-oxoadipate;	null	null	null	272.958292142823	NA	0.51905	1	map00361 Chlorocyclohexane and chlorobenzene degradation; map01120 Microbial metabolism in diverse environments
0.52_273.0410m/z	2.18029042241223	0.932172347112909	0.937229437229437	0.964284470195327	0.95921185256636	0.335254071438305	Flower:Rhizome	HMDB0034310	null	C14H12O7	M-H2O-H	35.7	0	1.99015537798354	80.676837461799	Cordeauxione	Organic acids and derivatives	Vinylogous acids	null	273.041042843162	NA	0.51905	1	NA
0.52_273.0410m/z	0.707472088428072	0.361958729843409	0.30952380952381	0.427105087693048	0.373874059427693	0.270746787264256	Leaf:Rhizome	HMDB0034310	null	C14H12O7	M-H2O-H	35.7	0	1.99015537798354	80.676837461799	Cordeauxione	Organic acids and derivatives	Vinylogous acids	null	273.041042843162	NA	0.51905	1	NA
0.52_273.0410m/z	1.61864523768489	0.733202796942213	0.393939393939394	0.805609578069753	0.509010524741555	0.348447066828723	Fruit:Rhizome	HMDB0034310	null	C14H12O7	M-H2O-H	35.7	0	1.99015537798354	80.676837461799	Cordeauxione	Organic acids and derivatives	Vinylogous acids	null	273.041042843162	NA	0.51905	1	NA
0.52_273.0410m/z	0.258574543580965	0.00992266138317424	0.0151515151515152	0.0482764559048977	0.0544804265834309	1.59581904778528	Stem:Rhizome	HMDB0034310	null	C14H12O7	M-H2O-H	35.7	0	1.99015537798354	80.676837461799	Cordeauxione	Organic acids and derivatives	Vinylogous acids	null	273.041042843162	NA	0.51905	1	NA
0.52_273.0410m/z	0.258574543580965	0.00992266138317424	0.0151515151515152	0.0482764559048977	0.0544804265834309	1.59581904778528	Stem:Rhizome	HMDB0034310	null	C14H12O7	M-H2O-H	35.7	0	1.99015537798354	80.676837461799	Cordeauxione	Organic acids and derivatives	Vinylogous acids	null	273.041042843162	NA	0.51905	1	NA
0.52_273.0410m/z	3.08180415605739	0.687074223292741	0.818181818181818	0.740361137330751	0.858880750874236	0.283244589512158	Flower:Leaf	HMDB0034310	null	C14H12O7	M-H2O-H	35.7	0	1.99015537798354	80.676837461799	Cordeauxione	Organic acids and derivatives	Vinylogous acids	null	273.041042843162	NA	0.51905	1	NA
0.52_273.0410m/z	1.34698473244863	0.749527552237181	0.699134199134199	0.857626581896081	0.825792516614454	0.486258715809991	Flower:Fruit	HMDB0034310	null	C14H12O7	M-H2O-H	35.7	0	1.99015537798354	80.676837461799	Cordeauxione	Organic acids and derivatives	Vinylogous acids	null	273.041042843162	NA	0.51905	1	NA
0.52_273.0410m/z	8.43196082730216	0.083311596015965	0.0930735930735931	0.181294688680975	0.191872677847087	1.15741081284574	Flower:Stem	HMDB0034310	null	C14H12O7	M-H2O-H	35.7	0	1.99015537798354	80.676837461799	Cordeauxione	Organic acids and derivatives	Vinylogous acids	null	273.041042843162	NA	0.51905	1	NA
0.52_273.0410m/z	0.986118431184265	0.182670752436072	0.0930735930735931	0.311630129079497	0.20888576554261	0.856447208280572	Flower:Root	HMDB0034310	null	C14H12O7	M-H2O-H	35.7	0	1.99015537798354	80.676837461799	Cordeauxione	Organic acids and derivatives	Vinylogous acids	null	273.041042843162	NA	0.51905	1	NA
0.52_273.0410m/z	0.437076681138575	0.370678954439476	0.17965367965368	0.436181379026935	0.232346176001625	0.429170877044318	Leaf:Fruit	HMDB0034310	null	C14H12O7	M-H2O-H	35.7	0	1.99015537798354	80.676837461799	Cordeauxione	Organic acids and derivatives	Vinylogous acids	null	273.041042843162	NA	0.51905	1	NA
0.52_273.0410m/z	2.7360469388455	0.0303561627532979	0.0411255411255411	0.0510900706574524	0.0653174945118073	0.827350157272456	Leaf:Stem	HMDB0034310	null	C14H12O7	M-H2O-H	35.7	0	1.99015537798354	80.676837461799	Cordeauxione	Organic acids and derivatives	Vinylogous acids	null	273.041042843162	NA	0.51905	1	NA
0.52_273.0410m/z	0.319980888222899	0.00287400217322496	0.00216450216450216	0.00629880145137917	0.00442621409182307	0.795888442196196	Leaf:Root	HMDB0034310	null	C14H12O7	M-H2O-H	35.7	0	1.99015537798354	80.676837461799	Cordeauxione	Organic acids and derivatives	Vinylogous acids	null	273.041042843162	NA	0.51905	1	NA
0.52_273.0410m/z	6.25987854515174	0.0263148523206104	0.025974025974026	0.0527809032181168	0.0508792119734369	1.3886240472016	Fruit:Stem	HMDB0034310	null	C14H12O7	M-H2O-H	35.7	0	1.99015537798354	80.676837461799	Cordeauxione	Organic acids and derivatives	Vinylogous acids	null	273.041042843162	NA	0.51905	1	NA
0.52_273.0410m/z	0.732093250523811	0.238986149898643	0.30952380952381	0.405747381159663	0.485707150438374	0.744653951929334	Fruit:Root	HMDB0034310	null	C14H12O7	M-H2O-H	35.7	0	1.99015537798354	80.676837461799	Cordeauxione	Organic acids and derivatives	Vinylogous acids	null	273.041042843162	NA	0.51905	1	NA
0.52_273.0410m/z	0.11695007263213	0.00124163045803094	0.00216450216450216	0.00429797308071748	0.00564928321937668	1.74185569032696	Stem:Root	HMDB0034310	null	C14H12O7	M-H2O-H	35.7	0	1.99015537798354	80.676837461799	Cordeauxione	Organic acids and derivatives	Vinylogous acids	null	273.041042843162	NA	0.51905	1	NA
0.52_273.1221m/z	1.66727054523904	0.754517548373201	1	0.856899555411506	1	0.349899202933094	Flower:Rhizome	C03296	C03296	C10H18N4O5	M-H	36.7	1.58	6.05979105397118	89.0276458663193	N2-Succinyl-L-arginine; (2S)-2-(3-Carboxypropanoylamino)-5-(diaminomethylideneamino)pentanoic acid;	null	null	null	273.122104418963	NA	0.51905	1	map00330 Arginine and proline metabolism; map01100 Metabolic pathways
0.52_273.1221m/z	1.66727054523904	0.754517548373201	1	0.856899555411506	1	0.349899202933094	Flower:Rhizome	HMDB0032764	null	C10H18N4O5	M-H	36.7	1.58	6.05979105397118	89.0276458663193	N2-Succinoylarginine	Organic acids and derivatives	Carboxylic acids and derivatives	Amino acids, peptides, and analogues	273.122104418963	NA	0.51905	1	NA
0.52_273.1221m/z	0.614121168591424	0.125454864772336	0.132034632034632	0.172531329130438	0.177872028812695	0.567020635255309	Leaf:Rhizome	C03296	C03296	C10H18N4O5	M-H	36.7	1.58	6.05979105397118	89.0276458663193	N2-Succinyl-L-arginine; (2S)-2-(3-Carboxypropanoylamino)-5-(diaminomethylideneamino)pentanoic acid;	null	null	null	273.122104418963	NA	0.51905	1	map00330 Arginine and proline metabolism; map01100 Metabolic pathways
0.52_273.1221m/z	0.614121168591424	0.125454864772336	0.132034632034632	0.172531329130438	0.177872028812695	0.567020635255309	Leaf:Rhizome	HMDB0032764	null	C10H18N4O5	M-H	36.7	1.58	6.05979105397118	89.0276458663193	N2-Succinoylarginine	Organic acids and derivatives	Carboxylic acids and derivatives	Amino acids, peptides, and analogues	273.122104418963	NA	0.51905	1	NA
0.52_273.1221m/z	1.26789822887244	0.833422222434906	0.588744588744589	0.882451042884643	0.68957111205119	0.420591811945904	Fruit:Rhizome	C03296	C03296	C10H18N4O5	M-H	36.7	1.58	6.05979105397118	89.0276458663193	N2-Succinyl-L-arginine; (2S)-2-(3-Carboxypropanoylamino)-5-(diaminomethylideneamino)pentanoic acid;	null	null	null	273.122104418963	NA	0.51905	1	map00330 Arginine and proline metabolism; map01100 Metabolic pathways
0.52_273.1221m/z	1.26789822887244	0.833422222434906	0.588744588744589	0.882451042884643	0.68957111205119	0.420591811945904	Fruit:Rhizome	HMDB0032764	null	C10H18N4O5	M-H	36.7	1.58	6.05979105397118	89.0276458663193	N2-Succinoylarginine	Organic acids and derivatives	Carboxylic acids and derivatives	Amino acids, peptides, and analogues	273.122104418963	NA	0.51905	1	NA
0.52_273.1221m/z	0.829760313272046	0.780171055349356	0.937229437229437	0.848315782182596	0.960855142573204	0.196885007769507	Stem:Rhizome	C03296	C03296	C10H18N4O5	M-H	36.7	1.58	6.05979105397118	89.0276458663193	N2-Succinyl-L-arginine; (2S)-2-(3-Carboxypropanoylamino)-5-(diaminomethylideneamino)pentanoic acid;	null	null	null	273.122104418963	NA	0.51905	1	map00330 Arginine and proline metabolism; map01100 Metabolic pathways
0.52_273.1221m/z	0.829760313272046	0.780171055349356	0.937229437229437	0.848315782182596	0.960855142573204	0.196885007769507	Stem:Rhizome	HMDB0032764	null	C10H18N4O5	M-H	36.7	1.58	6.05979105397118	89.0276458663193	N2-Succinoylarginine	Organic acids and derivatives	Carboxylic acids and derivatives	Amino acids, peptides, and analogues	273.122104418963	NA	0.51905	1	NA
0.52_273.1221m/z	0.829760313272046	0.780171055349356	0.937229437229437	0.848315782182596	0.960855142573204	0.196885007769507	Stem:Rhizome	C03296	C03296	C10H18N4O5	M-H	36.7	1.58	6.05979105397118	89.0276458663193	N2-Succinyl-L-arginine; (2S)-2-(3-Carboxypropanoylamino)-5-(diaminomethylideneamino)pentanoic acid;	null	null	null	273.122104418963	NA	0.51905	1	map00330 Arginine and proline metabolism; map01100 Metabolic pathways
0.52_273.1221m/z	0.829760313272046	0.780171055349356	0.937229437229437	0.848315782182596	0.960855142573204	0.196885007769507	Stem:Rhizome	HMDB0032764	null	C10H18N4O5	M-H	36.7	1.58	6.05979105397118	89.0276458663193	N2-Succinoylarginine	Organic acids and derivatives	Carboxylic acids and derivatives	Amino acids, peptides, and analogues	273.122104418963	NA	0.51905	1	NA
0.52_273.1221m/z	2.7148885765706	0.48999208496808	0.588744588744589	0.56319847549219	0.660838982382391	0.439326823887085	Flower:Leaf	C03296	C03296	C10H18N4O5	M-H	36.7	1.58	6.05979105397118	89.0276458663193	N2-Succinyl-L-arginine; (2S)-2-(3-Carboxypropanoylamino)-5-(diaminomethylideneamino)pentanoic acid;	null	null	null	273.122104418963	NA	0.51905	1	map00330 Arginine and proline metabolism; map01100 Metabolic pathways
0.52_273.1221m/z	2.7148885765706	0.48999208496808	0.588744588744589	0.56319847549219	0.660838982382391	0.439326823887085	Flower:Leaf	HMDB0032764	null	C10H18N4O5	M-H	36.7	1.58	6.05979105397118	89.0276458663193	N2-Succinoylarginine	Organic acids and derivatives	Carboxylic acids and derivatives	Amino acids, peptides, and analogues	273.122104418963	NA	0.51905	1	NA
0.52_273.1221m/z	1.31498767588135	0.924786816552219	0.818181818181818	0.959265859734419	0.899216485993346	0.389649158255355	Flower:Fruit	C03296	C03296	C10H18N4O5	M-H	36.7	1.58	6.05979105397118	89.0276458663193	N2-Succinyl-L-arginine; (2S)-2-(3-Carboxypropanoylamino)-5-(diaminomethylideneamino)pentanoic acid;	null	null	null	273.122104418963	NA	0.51905	1	map00330 Arginine and proline metabolism; map01100 Metabolic pathways
0.52_273.1221m/z	1.31498767588135	0.924786816552219	0.818181818181818	0.959265859734419	0.899216485993346	0.389649158255355	Flower:Fruit	HMDB0032764	null	C10H18N4O5	M-H	36.7	1.58	6.05979105397118	89.0276458663193	N2-Succinoylarginine	Organic acids and derivatives	Carboxylic acids and derivatives	Amino acids, peptides, and analogues	273.122104418963	NA	0.51905	1	NA
0.52_273.1221m/z	2.0093399486225	0.820700053126748	1	0.901392900510736	1	0.528072574671275	Flower:Stem	C03296	C03296	C10H18N4O5	M-H	36.7	1.58	6.05979105397118	89.0276458663193	N2-Succinyl-L-arginine; (2S)-2-(3-Carboxypropanoylamino)-5-(diaminomethylideneamino)pentanoic acid;	null	null	null	273.122104418963	NA	0.51905	1	map00330 Arginine and proline metabolism; map01100 Metabolic pathways
0.52_273.1221m/z	2.0093399486225	0.820700053126748	1	0.901392900510736	1	0.528072574671275	Flower:Stem	HMDB0032764	null	C10H18N4O5	M-H	36.7	1.58	6.05979105397118	89.0276458663193	N2-Succinoylarginine	Organic acids and derivatives	Carboxylic acids and derivatives	Amino acids, peptides, and analogues	273.122104418963	NA	0.51905	1	NA
0.52_273.1221m/z	0.718580173687381	0.138943743638138	0.17965367965368	0.258457591218097	0.334178181203048	1.05183406048064	Flower:Root	C03296	C03296	C10H18N4O5	M-H	36.7	1.58	6.05979105397118	89.0276458663193	N2-Succinyl-L-arginine; (2S)-2-(3-Carboxypropanoylamino)-5-(diaminomethylideneamino)pentanoic acid;	null	null	null	273.122104418963	NA	0.51905	1	map00330 Arginine and proline metabolism; map01100 Metabolic pathways
0.52_273.1221m/z	0.718580173687381	0.138943743638138	0.17965367965368	0.258457591218097	0.334178181203048	1.05183406048064	Flower:Root	HMDB0032764	null	C10H18N4O5	M-H	36.7	1.58	6.05979105397118	89.0276458663193	N2-Succinoylarginine	Organic acids and derivatives	Carboxylic acids and derivatives	Amino acids, peptides, and analogues	273.122104418963	NA	0.51905	1	NA
0.52_273.1221m/z	0.484361563575629	0.398073279765946	0.30952380952381	0.463846722931724	0.371836890764336	0.539055637715201	Leaf:Fruit	C03296	C03296	C10H18N4O5	M-H	36.7	1.58	6.05979105397118	89.0276458663193	N2-Succinyl-L-arginine; (2S)-2-(3-Carboxypropanoylamino)-5-(diaminomethylideneamino)pentanoic acid;	null	null	null	273.122104418963	NA	0.51905	1	map00330 Arginine and proline metabolism; map01100 Metabolic pathways
0.52_273.1221m/z	0.484361563575629	0.398073279765946	0.30952380952381	0.463846722931724	0.371836890764336	0.539055637715201	Leaf:Fruit	HMDB0032764	null	C10H18N4O5	M-H	36.7	1.58	6.05979105397118	89.0276458663193	N2-Succinoylarginine	Organic acids and derivatives	Carboxylic acids and derivatives	Amino acids, peptides, and analogues	273.122104418963	NA	0.51905	1	NA
0.52_273.1221m/z	0.740118753293612	0.134193439070045	0.24025974025974	0.184171059556916	0.303604238898357	0.530447837526874	Leaf:Stem	C03296	C03296	C10H18N4O5	M-H	36.7	1.58	6.05979105397118	89.0276458663193	N2-Succinyl-L-arginine; (2S)-2-(3-Carboxypropanoylamino)-5-(diaminomethylideneamino)pentanoic acid;	null	null	null	273.122104418963	NA	0.51905	1	map00330 Arginine and proline metabolism; map01100 Metabolic pathways
0.52_273.1221m/z	0.740118753293612	0.134193439070045	0.24025974025974	0.184171059556916	0.303604238898357	0.530447837526874	Leaf:Stem	HMDB0032764	null	C10H18N4O5	M-H	36.7	1.58	6.05979105397118	89.0276458663193	N2-Succinoylarginine	Organic acids and derivatives	Carboxylic acids and derivatives	Amino acids, peptides, and analogues	273.122104418963	NA	0.51905	1	NA
0.52_273.1221m/z	0.264681276384123	0.00685823843140373	0.00432900432900433	0.0127148310640187	0.00783673255583368	1.14134105744289	Leaf:Root	C03296	C03296	C10H18N4O5	M-H	36.7	1.58	6.05979105397118	89.0276458663193	N2-Succinyl-L-arginine; (2S)-2-(3-Carboxypropanoylamino)-5-(diaminomethylideneamino)pentanoic acid;	null	null	null	273.122104418963	NA	0.51905	1	map00330 Arginine and proline metabolism; map01100 Metabolic pathways
0.52_273.1221m/z	0.264681276384123	0.00685823843140373	0.00432900432900433	0.0127148310640187	0.00783673255583368	1.14134105744289	Leaf:Root	HMDB0032764	null	C10H18N4O5	M-H	36.7	1.58	6.05979105397118	89.0276458663193	N2-Succinoylarginine	Organic acids and derivatives	Carboxylic acids and derivatives	Amino acids, peptides, and analogues	273.122104418963	NA	0.51905	1	NA
0.52_273.1221m/z	1.52802949067623	0.910665197209159	0.393939393939394	0.930206415778875	0.472231255175882	0.243337778453124	Fruit:Stem	C03296	C03296	C10H18N4O5	M-H	36.7	1.58	6.05979105397118	89.0276458663193	N2-Succinyl-L-arginine; (2S)-2-(3-Carboxypropanoylamino)-5-(diaminomethylideneamino)pentanoic acid;	null	null	null	273.122104418963	NA	0.51905	1	map00330 Arginine and proline metabolism; map01100 Metabolic pathways
0.52_273.1221m/z	1.52802949067623	0.910665197209159	0.393939393939394	0.930206415778875	0.472231255175882	0.243337778453124	Fruit:Stem	HMDB0032764	null	C10H18N4O5	M-H	36.7	1.58	6.05979105397118	89.0276458663193	N2-Succinoylarginine	Organic acids and derivatives	Carboxylic acids and derivatives	Amino acids, peptides, and analogues	273.122104418963	NA	0.51905	1	NA
0.52_273.1221m/z	0.546453922623849	0.135891710419259	0.025974025974026	0.273612292692275	0.0777179962894249	1.14057438292363	Fruit:Root	C03296	C03296	C10H18N4O5	M-H	36.7	1.58	6.05979105397118	89.0276458663193	N2-Succinyl-L-arginine; (2S)-2-(3-Carboxypropanoylamino)-5-(diaminomethylideneamino)pentanoic acid;	null	null	null	273.122104418963	NA	0.51905	1	map00330 Arginine and proline metabolism; map01100 Metabolic pathways
0.52_273.1221m/z	0.546453922623849	0.135891710419259	0.025974025974026	0.273612292692275	0.0777179962894249	1.14057438292363	Fruit:Root	HMDB0032764	null	C10H18N4O5	M-H	36.7	1.58	6.05979105397118	89.0276458663193	N2-Succinoylarginine	Organic acids and derivatives	Carboxylic acids and derivatives	Amino acids, peptides, and analogues	273.122104418963	NA	0.51905	1	NA
0.52_273.1221m/z	0.357620010581088	5.86678143165521e-06	0.00216450216450216	0.000158915362732079	0.00564928321937668	0.753010212636247	Stem:Root	C03296	C03296	C10H18N4O5	M-H	36.7	1.58	6.05979105397118	89.0276458663193	N2-Succinyl-L-arginine; (2S)-2-(3-Carboxypropanoylamino)-5-(diaminomethylideneamino)pentanoic acid;	null	null	null	273.122104418963	NA	0.51905	1	map00330 Arginine and proline metabolism; map01100 Metabolic pathways
0.52_273.1221m/z	0.357620010581088	5.86678143165521e-06	0.00216450216450216	0.000158915362732079	0.00564928321937668	0.753010212636247	Stem:Root	HMDB0032764	null	C10H18N4O5	M-H	36.7	1.58	6.05979105397118	89.0276458663193	N2-Succinoylarginine	Organic acids and derivatives	Carboxylic acids and derivatives	Amino acids, peptides, and analogues	273.122104418963	NA	0.51905	1	NA
0.52_304.0841m/z	0.600138546445482	0.268109830884603	0.0649350649350649	0.453691004474086	0.169531310073535	0.391552772826808	Flower:Rhizome	C10701	C10701	C14H13NO4	M+FA-H	35.7	0	5.48743328901734	84.7591728982147	Kokusaginine; Furo(2,3-b)quinoline, 4,6,7-trimethoxy-;	null	null	null	304.084082478629	NA	0.51905	1	NULL
0.52_304.0841m/z	0.600138546445482	0.268109830884603	0.0649350649350649	0.453691004474086	0.169531310073535	0.391552772826808	Flower:Rhizome	C10716	C10716	C14H13NO4	M+FA-H	35.7	0	5.48743328901734	84.7591728982147	Maculosidine; Furo(2,3-b)quinoline, 4,6,8-trimethoxy-;	null	null	null	304.084082478629	NA	0.51905	1	NULL
0.52_304.0841m/z	0.600138546445482	0.268109830884603	0.0649350649350649	0.453691004474086	0.169531310073535	0.391552772826808	Flower:Rhizome	C10740	C10740	C14H13NO4	M+FA-H	35.7	0	5.48743328901734	84.7591728982147	Skimmianine;	null	null	null	304.084082478629	NA	0.51905	1	map01063 Biosynthesis of alkaloids derived from shikimate pathway
0.52_304.0841m/z	1.28231002101948	0.271974098163243	0.24025974025974	0.334252456272797	0.299493543207276	0.301920545620327	Leaf:Rhizome	C10701	C10701	C14H13NO4	M+FA-H	35.7	0	5.48743328901734	84.7591728982147	Kokusaginine; Furo(2,3-b)quinoline, 4,6,7-trimethoxy-;	null	null	null	304.084082478629	NA	0.51905	1	NULL
0.52_304.0841m/z	1.28231002101948	0.271974098163243	0.24025974025974	0.334252456272797	0.299493543207276	0.301920545620327	Leaf:Rhizome	C10716	C10716	C14H13NO4	M+FA-H	35.7	0	5.48743328901734	84.7591728982147	Maculosidine; Furo(2,3-b)quinoline, 4,6,8-trimethoxy-;	null	null	null	304.084082478629	NA	0.51905	1	NULL
0.52_304.0841m/z	1.28231002101948	0.271974098163243	0.24025974025974	0.334252456272797	0.299493543207276	0.301920545620327	Leaf:Rhizome	C10740	C10740	C14H13NO4	M+FA-H	35.7	0	5.48743328901734	84.7591728982147	Skimmianine;	null	null	null	304.084082478629	NA	0.51905	1	map01063 Biosynthesis of alkaloids derived from shikimate pathway
0.52_304.0841m/z	1.15826932858911	0.420583870019106	0.818181818181818	0.539940008149932	0.872991247163433	0.283584830007497	Fruit:Rhizome	C10701	C10701	C14H13NO4	M+FA-H	35.7	0	5.48743328901734	84.7591728982147	Kokusaginine; Furo(2,3-b)quinoline, 4,6,7-trimethoxy-;	null	null	null	304.084082478629	NA	0.51905	1	NULL
0.52_304.0841m/z	1.15826932858911	0.420583870019106	0.818181818181818	0.539940008149932	0.872991247163433	0.283584830007497	Fruit:Rhizome	C10716	C10716	C14H13NO4	M+FA-H	35.7	0	5.48743328901734	84.7591728982147	Maculosidine; Furo(2,3-b)quinoline, 4,6,8-trimethoxy-;	null	null	null	304.084082478629	NA	0.51905	1	NULL
0.52_304.0841m/z	1.15826932858911	0.420583870019106	0.818181818181818	0.539940008149932	0.872991247163433	0.283584830007497	Fruit:Rhizome	C10740	C10740	C14H13NO4	M+FA-H	35.7	0	5.48743328901734	84.7591728982147	Skimmianine;	null	null	null	304.084082478629	NA	0.51905	1	map01063 Biosynthesis of alkaloids derived from shikimate pathway
0.52_304.0841m/z	0.671534479327446	0.326551937206544	0.0649350649350649	0.461747194922604	0.146164958094028	0.629780861084971	Stem:Rhizome	C10701	C10701	C14H13NO4	M+FA-H	35.7	0	5.48743328901734	84.7591728982147	Kokusaginine; Furo(2,3-b)quinoline, 4,6,7-trimethoxy-;	null	null	null	304.084082478629	NA	0.51905	1	NULL
0.52_304.0841m/z	0.671534479327446	0.326551937206544	0.0649350649350649	0.461747194922604	0.146164958094028	0.629780861084971	Stem:Rhizome	C10716	C10716	C14H13NO4	M+FA-H	35.7	0	5.48743328901734	84.7591728982147	Maculosidine; Furo(2,3-b)quinoline, 4,6,8-trimethoxy-;	null	null	null	304.084082478629	NA	0.51905	1	NULL
0.52_304.0841m/z	0.671534479327446	0.326551937206544	0.0649350649350649	0.461747194922604	0.146164958094028	0.629780861084971	Stem:Rhizome	C10740	C10740	C14H13NO4	M+FA-H	35.7	0	5.48743328901734	84.7591728982147	Skimmianine;	null	null	null	304.084082478629	NA	0.51905	1	map01063 Biosynthesis of alkaloids derived from shikimate pathway
0.52_304.0841m/z	0.671534479327446	0.326551937206544	0.0649350649350649	0.461747194922604	0.146164958094028	0.629780861084971	Stem:Rhizome	C10701	C10701	C14H13NO4	M+FA-H	35.7	0	5.48743328901734	84.7591728982147	Kokusaginine; Furo(2,3-b)quinoline, 4,6,7-trimethoxy-;	null	null	null	304.084082478629	NA	0.51905	1	NULL
0.52_304.0841m/z	0.671534479327446	0.326551937206544	0.0649350649350649	0.461747194922604	0.146164958094028	0.629780861084971	Stem:Rhizome	C10716	C10716	C14H13NO4	M+FA-H	35.7	0	5.48743328901734	84.7591728982147	Maculosidine; Furo(2,3-b)quinoline, 4,6,8-trimethoxy-;	null	null	null	304.084082478629	NA	0.51905	1	NULL
0.52_304.0841m/z	0.671534479327446	0.326551937206544	0.0649350649350649	0.461747194922604	0.146164958094028	0.629780861084971	Stem:Rhizome	C10740	C10740	C14H13NO4	M+FA-H	35.7	0	5.48743328901734	84.7591728982147	Skimmianine;	null	null	null	304.084082478629	NA	0.51905	1	map01063 Biosynthesis of alkaloids derived from shikimate pathway
0.52_304.0841m/z	0.468013613407115	0.00124112982414391	0.00432900432900433	0.00553094982270088	0.0113944072473761	0.580356783847229	Flower:Leaf	C10701	C10701	C14H13NO4	M+FA-H	35.7	0	5.48743328901734	84.7591728982147	Kokusaginine; Furo(2,3-b)quinoline, 4,6,7-trimethoxy-;	null	null	null	304.084082478629	NA	0.51905	1	NULL
0.52_304.0841m/z	0.468013613407115	0.00124112982414391	0.00432900432900433	0.00553094982270088	0.0113944072473761	0.580356783847229	Flower:Leaf	C10716	C10716	C14H13NO4	M+FA-H	35.7	0	5.48743328901734	84.7591728982147	Maculosidine; Furo(2,3-b)quinoline, 4,6,8-trimethoxy-;	null	null	null	304.084082478629	NA	0.51905	1	NULL
0.52_304.0841m/z	0.468013613407115	0.00124112982414391	0.00432900432900433	0.00553094982270088	0.0113944072473761	0.580356783847229	Flower:Leaf	C10740	C10740	C14H13NO4	M+FA-H	35.7	0	5.48743328901734	84.7591728982147	Skimmianine;	null	null	null	304.084082478629	NA	0.51905	1	map01063 Biosynthesis of alkaloids derived from shikimate pathway
0.52_304.0841m/z	0.518133849902174	0.00330414763682721	0.00865800865800866	0.0500478497884276	0.0766773747746264	0.853449585906574	Flower:Fruit	C10701	C10701	C14H13NO4	M+FA-H	35.7	0	5.48743328901734	84.7591728982147	Kokusaginine; Furo(2,3-b)quinoline, 4,6,7-trimethoxy-;	null	null	null	304.084082478629	NA	0.51905	1	NULL
0.52_304.0841m/z	0.518133849902174	0.00330414763682721	0.00865800865800866	0.0500478497884276	0.0766773747746264	0.853449585906574	Flower:Fruit	C10716	C10716	C14H13NO4	M+FA-H	35.7	0	5.48743328901734	84.7591728982147	Maculosidine; Furo(2,3-b)quinoline, 4,6,8-trimethoxy-;	null	null	null	304.084082478629	NA	0.51905	1	NULL
0.52_304.0841m/z	0.518133849902174	0.00330414763682721	0.00865800865800866	0.0500478497884276	0.0766773747746264	0.853449585906574	Flower:Fruit	C10740	C10740	C14H13NO4	M+FA-H	35.7	0	5.48743328901734	84.7591728982147	Skimmianine;	null	null	null	304.084082478629	NA	0.51905	1	map01063 Biosynthesis of alkaloids derived from shikimate pathway
0.52_304.0841m/z	0.893682401902179	0.823445061948985	0.818181818181818	0.902846590716391	0.886539999059399	0.326730046701814	Flower:Stem	C10701	C10701	C14H13NO4	M+FA-H	35.7	0	5.48743328901734	84.7591728982147	Kokusaginine; Furo(2,3-b)quinoline, 4,6,7-trimethoxy-;	null	null	null	304.084082478629	NA	0.51905	1	NULL
0.52_304.0841m/z	0.893682401902179	0.823445061948985	0.818181818181818	0.902846590716391	0.886539999059399	0.326730046701814	Flower:Stem	C10716	C10716	C14H13NO4	M+FA-H	35.7	0	5.48743328901734	84.7591728982147	Maculosidine; Furo(2,3-b)quinoline, 4,6,8-trimethoxy-;	null	null	null	304.084082478629	NA	0.51905	1	NULL
0.52_304.0841m/z	0.893682401902179	0.823445061948985	0.818181818181818	0.902846590716391	0.886539999059399	0.326730046701814	Flower:Stem	C10740	C10740	C14H13NO4	M+FA-H	35.7	0	5.48743328901734	84.7591728982147	Skimmianine;	null	null	null	304.084082478629	NA	0.51905	1	map01063 Biosynthesis of alkaloids derived from shikimate pathway
0.52_304.0841m/z	1.67175216622941	0.104273461475079	0.30952380952381	0.215186468237491	0.481379334729994	0.879070445827504	Flower:Root	C10701	C10701	C14H13NO4	M+FA-H	35.7	0	5.48743328901734	84.7591728982147	Kokusaginine; Furo(2,3-b)quinoline, 4,6,7-trimethoxy-;	null	null	null	304.084082478629	NA	0.51905	1	NULL
0.52_304.0841m/z	1.67175216622941	0.104273461475079	0.30952380952381	0.215186468237491	0.481379334729994	0.879070445827504	Flower:Root	C10716	C10716	C14H13NO4	M+FA-H	35.7	0	5.48743328901734	84.7591728982147	Maculosidine; Furo(2,3-b)quinoline, 4,6,8-trimethoxy-;	null	null	null	304.084082478629	NA	0.51905	1	NULL
0.52_304.0841m/z	1.67175216622941	0.104273461475079	0.30952380952381	0.215186468237491	0.481379334729994	0.879070445827504	Flower:Root	C10740	C10740	C14H13NO4	M+FA-H	35.7	0	5.48743328901734	84.7591728982147	Skimmianine;	null	null	null	304.084082478629	NA	0.51905	1	map01063 Biosynthesis of alkaloids derived from shikimate pathway
0.52_304.0841m/z	1.10709140729943	0.433007912269149	0.484848484848485	0.498226078125148	0.547078869503112	0.0916257663498052	Leaf:Fruit	C10701	C10701	C14H13NO4	M+FA-H	35.7	0	5.48743328901734	84.7591728982147	Kokusaginine; Furo(2,3-b)quinoline, 4,6,7-trimethoxy-;	null	null	null	304.084082478629	NA	0.51905	1	NULL
0.52_304.0841m/z	1.10709140729943	0.433007912269149	0.484848484848485	0.498226078125148	0.547078869503112	0.0916257663498052	Leaf:Fruit	C10716	C10716	C14H13NO4	M+FA-H	35.7	0	5.48743328901734	84.7591728982147	Maculosidine; Furo(2,3-b)quinoline, 4,6,8-trimethoxy-;	null	null	null	304.084082478629	NA	0.51905	1	NULL
0.52_304.0841m/z	1.10709140729943	0.433007912269149	0.484848484848485	0.498226078125148	0.547078869503112	0.0916257663498052	Leaf:Fruit	C10740	C10740	C14H13NO4	M+FA-H	35.7	0	5.48743328901734	84.7591728982147	Skimmianine;	null	null	null	304.084082478629	NA	0.51905	1	map01063 Biosynthesis of alkaloids derived from shikimate pathway
0.52_304.0841m/z	1.90952223674909	0.0633034408955388	0.0151515151515152	0.0966392543408936	0.0271935291215497	0.707227333938256	Leaf:Stem	C10701	C10701	C14H13NO4	M+FA-H	35.7	0	5.48743328901734	84.7591728982147	Kokusaginine; Furo(2,3-b)quinoline, 4,6,7-trimethoxy-;	null	null	null	304.084082478629	NA	0.51905	1	NULL
0.52_304.0841m/z	1.90952223674909	0.0633034408955388	0.0151515151515152	0.0966392543408936	0.0271935291215497	0.707227333938256	Leaf:Stem	C10716	C10716	C14H13NO4	M+FA-H	35.7	0	5.48743328901734	84.7591728982147	Maculosidine; Furo(2,3-b)quinoline, 4,6,8-trimethoxy-;	null	null	null	304.084082478629	NA	0.51905	1	NULL
0.52_304.0841m/z	1.90952223674909	0.0633034408955388	0.0151515151515152	0.0966392543408936	0.0271935291215497	0.707227333938256	Leaf:Stem	C10740	C10740	C14H13NO4	M+FA-H	35.7	0	5.48743328901734	84.7591728982147	Skimmianine;	null	null	null	304.084082478629	NA	0.51905	1	map01063 Biosynthesis of alkaloids derived from shikimate pathway
0.52_304.0841m/z	3.5720161088032	0.012868324144494	0.00216450216450216	0.0213613670859066	0.00442621409182307	1.24793649045821	Leaf:Root	C10701	C10701	C14H13NO4	M+FA-H	35.7	0	5.48743328901734	84.7591728982147	Kokusaginine; Furo(2,3-b)quinoline, 4,6,7-trimethoxy-;	null	null	null	304.084082478629	NA	0.51905	1	NULL
0.52_304.0841m/z	3.5720161088032	0.012868324144494	0.00216450216450216	0.0213613670859066	0.00442621409182307	1.24793649045821	Leaf:Root	C10716	C10716	C14H13NO4	M+FA-H	35.7	0	5.48743328901734	84.7591728982147	Maculosidine; Furo(2,3-b)quinoline, 4,6,8-trimethoxy-;	null	null	null	304.084082478629	NA	0.51905	1	NULL
0.52_304.0841m/z	3.5720161088032	0.012868324144494	0.00216450216450216	0.0213613670859066	0.00442621409182307	1.24793649045821	Leaf:Root	C10740	C10740	C14H13NO4	M+FA-H	35.7	0	5.48743328901734	84.7591728982147	Skimmianine;	null	null	null	304.084082478629	NA	0.51905	1	map01063 Biosynthesis of alkaloids derived from shikimate pathway
0.52_304.0841m/z	1.72480991556701	0.0926929122154699	0.0649350649350649	0.144911591442659	0.104479733824846	0.724116204911208	Fruit:Stem	C10701	C10701	C14H13NO4	M+FA-H	35.7	0	5.48743328901734	84.7591728982147	Kokusaginine; Furo(2,3-b)quinoline, 4,6,7-trimethoxy-;	null	null	null	304.084082478629	NA	0.51905	1	NULL
0.52_304.0841m/z	1.72480991556701	0.0926929122154699	0.0649350649350649	0.144911591442659	0.104479733824846	0.724116204911208	Fruit:Stem	C10716	C10716	C14H13NO4	M+FA-H	35.7	0	5.48743328901734	84.7591728982147	Maculosidine; Furo(2,3-b)quinoline, 4,6,8-trimethoxy-;	null	null	null	304.084082478629	NA	0.51905	1	NULL
0.52_304.0841m/z	1.72480991556701	0.0926929122154699	0.0649350649350649	0.144911591442659	0.104479733824846	0.724116204911208	Fruit:Stem	C10740	C10740	C14H13NO4	M+FA-H	35.7	0	5.48743328901734	84.7591728982147	Skimmianine;	null	null	null	304.084082478629	NA	0.51905	1	map01063 Biosynthesis of alkaloids derived from shikimate pathway
0.52_304.0841m/z	3.22648706805209	0.0164461045790438	0.00216450216450216	0.0592116304955862	0.0126458850308223	1.78512473752479	Fruit:Root	C10701	C10701	C14H13NO4	M+FA-H	35.7	0	5.48743328901734	84.7591728982147	Kokusaginine; Furo(2,3-b)quinoline, 4,6,7-trimethoxy-;	null	null	null	304.084082478629	NA	0.51905	1	NULL
0.52_304.0841m/z	3.22648706805209	0.0164461045790438	0.00216450216450216	0.0592116304955862	0.0126458850308223	1.78512473752479	Fruit:Root	C10716	C10716	C14H13NO4	M+FA-H	35.7	0	5.48743328901734	84.7591728982147	Maculosidine; Furo(2,3-b)quinoline, 4,6,8-trimethoxy-;	null	null	null	304.084082478629	NA	0.51905	1	NULL
0.52_304.0841m/z	3.22648706805209	0.0164461045790438	0.00216450216450216	0.0592116304955862	0.0126458850308223	1.78512473752479	Fruit:Root	C10740	C10740	C14H13NO4	M+FA-H	35.7	0	5.48743328901734	84.7591728982147	Skimmianine;	null	null	null	304.084082478629	NA	0.51905	1	map01063 Biosynthesis of alkaloids derived from shikimate pathway
0.52_304.0841m/z	1.87063341817085	0.192503719619766	0.17965367965368	0.253504583931846	0.23661979690906	0.726292057710456	Stem:Root	C10701	C10701	C14H13NO4	M+FA-H	35.7	0	5.48743328901734	84.7591728982147	Kokusaginine; Furo(2,3-b)quinoline, 4,6,7-trimethoxy-;	null	null	null	304.084082478629	NA	0.51905	1	NULL
0.52_304.0841m/z	1.87063341817085	0.192503719619766	0.17965367965368	0.253504583931846	0.23661979690906	0.726292057710456	Stem:Root	C10716	C10716	C14H13NO4	M+FA-H	35.7	0	5.48743328901734	84.7591728982147	Maculosidine; Furo(2,3-b)quinoline, 4,6,8-trimethoxy-;	null	null	null	304.084082478629	NA	0.51905	1	NULL
0.52_304.0841m/z	1.87063341817085	0.192503719619766	0.17965367965368	0.253504583931846	0.23661979690906	0.726292057710456	Stem:Root	C10740	C10740	C14H13NO4	M+FA-H	35.7	0	5.48743328901734	84.7591728982147	Skimmianine;	null	null	null	304.084082478629	NA	0.51905	1	map01063 Biosynthesis of alkaloids derived from shikimate pathway
0.52_448.8447m/z	0.694326155127666	0.206470647773681	0.17965367965368	0.38184347704974	0.354818134874712	0.653049814367068	Flower:Rhizome	HMDB0014894	C08039	C13H6Cl6O2	M+FA-H	22.8	0	-8.53457	23.3694043373524	Hexachlorophene	Benzenoids	Benzene and substituted derivatives	Diphenylmethanes	448.844651814694	NA	0.51905	1	NULL
0.52_448.8447m/z	1.61119167173437	0.044643441627744	0.0930735930735931	0.071789396153021	0.131053876095893	0.376847414798018	Leaf:Rhizome	HMDB0014894	C08039	C13H6Cl6O2	M+FA-H	22.8	0	-8.53457	23.3694043373524	Hexachlorophene	Benzenoids	Benzene and substituted derivatives	Diphenylmethanes	448.844651814694	NA	0.51905	1	NULL
0.52_448.8447m/z	1.21286431880626	0.329649208672324	0.699134199134199	0.450097957994904	0.779213292582988	0.205692951436637	Fruit:Rhizome	HMDB0014894	C08039	C13H6Cl6O2	M+FA-H	22.8	0	-8.53457	23.3694043373524	Hexachlorophene	Benzenoids	Benzene and substituted derivatives	Diphenylmethanes	448.844651814694	NA	0.51905	1	NULL
0.52_448.8447m/z	1.45330549552157	0.0685500796065986	0.0411255411255411	0.158649880371294	0.107269546559708	0.479370763684854	Stem:Rhizome	HMDB0014894	C08039	C13H6Cl6O2	M+FA-H	22.8	0	-8.53457	23.3694043373524	Hexachlorophene	Benzenoids	Benzene and substituted derivatives	Diphenylmethanes	448.844651814694	NA	0.51905	1	NULL
0.52_448.8447m/z	1.45330549552157	0.0685500796065986	0.0411255411255411	0.158649880371294	0.107269546559708	0.479370763684854	Stem:Rhizome	HMDB0014894	C08039	C13H6Cl6O2	M+FA-H	22.8	0	-8.53457	23.3694043373524	Hexachlorophene	Benzenoids	Benzene and substituted derivatives	Diphenylmethanes	448.844651814694	NA	0.51905	1	NULL
0.52_448.8447m/z	0.430939513472198	0.0475728240870925	0.025974025974026	0.0809177911222234	0.0491886052464714	0.852904191312379	Flower:Leaf	HMDB0014894	C08039	C13H6Cl6O2	M+FA-H	22.8	0	-8.53457	23.3694043373524	Hexachlorophene	Benzenoids	Benzene and substituted derivatives	Diphenylmethanes	448.844651814694	NA	0.51905	1	NULL
0.52_448.8447m/z	0.572468118949238	0.110835124312038	0.0649350649350649	0.317097728597195	0.243957835886087	1.12075685032685	Flower:Fruit	HMDB0014894	C08039	C13H6Cl6O2	M+FA-H	22.8	0	-8.53457	23.3694043373524	Hexachlorophene	Benzenoids	Benzene and substituted derivatives	Diphenylmethanes	448.844651814694	NA	0.51905	1	NULL
0.52_448.8447m/z	0.477756505612388	0.0614068093812264	0.0151515151515152	0.146002770630237	0.0485056912263638	0.954594411775922	Flower:Stem	HMDB0014894	C08039	C13H6Cl6O2	M+FA-H	22.8	0	-8.53457	23.3694043373524	Hexachlorophene	Benzenoids	Benzene and substituted derivatives	Diphenylmethanes	448.844651814694	NA	0.51905	1	NULL
0.52_448.8447m/z	2.86023096072062	0.136306319883927	0.0649350649350649	0.254904988390076	0.159165001177874	0.74673150171661	Flower:Root	HMDB0014894	C08039	C13H6Cl6O2	M+FA-H	22.8	0	-8.53457	23.3694043373524	Hexachlorophene	Benzenoids	Benzene and substituted derivatives	Diphenylmethanes	448.844651814694	NA	0.51905	1	NULL
0.52_448.8447m/z	1.32841872479204	0.181564821244633	0.24025974025974	0.235946963298826	0.297986099762562	0.245190368621037	Leaf:Fruit	HMDB0014894	C08039	C13H6Cl6O2	M+FA-H	22.8	0	-8.53457	23.3694043373524	Hexachlorophene	Benzenoids	Benzene and substituted derivatives	Diphenylmethanes	448.844651814694	NA	0.51905	1	NULL
0.52_448.8447m/z	1.10863935813862	0.659165691987662	0.484848484848485	0.707830065043916	0.552962238777648	0.0991311347404649	Leaf:Stem	HMDB0014894	C08039	C13H6Cl6O2	M+FA-H	22.8	0	-8.53457	23.3694043373524	Hexachlorophene	Benzenoids	Benzene and substituted derivatives	Diphenylmethanes	448.844651814694	NA	0.51905	1	NULL
0.52_448.8447m/z	6.6372	8.56310187200868e-06	0.00216450216450216	7.27603118495829e-05	0.00442621409182307	1.39830323208466	Leaf:Root	HMDB0014894	C08039	C13H6Cl6O2	M+FA-H	22.8	0	-8.53457	23.3694043373524	Hexachlorophene	Benzenoids	Benzene and substituted derivatives	Diphenylmethanes	448.844651814694	NA	0.51905	1	NULL
0.52_448.8447m/z	0.834555654364311	0.298377053260671	0.393939393939394	0.3778469181688	0.472231255175882	0.199416797791433	Fruit:Stem	HMDB0014894	C08039	C13H6Cl6O2	M+FA-H	22.8	0	-8.53457	23.3694043373524	Hexachlorophene	Benzenoids	Benzene and substituted derivatives	Diphenylmethanes	448.844651814694	NA	0.51905	1	NULL
0.52_448.8447m/z	4.99631484452017	5.49137031641893e-06	0.00216450216450216	0.000264889456845864	0.0126458850308223	1.81836926885116	Fruit:Root	HMDB0014894	C08039	C13H6Cl6O2	M+FA-H	22.8	0	-8.53457	23.3694043373524	Hexachlorophene	Benzenoids	Benzene and substituted derivatives	Diphenylmethanes	448.844651814694	NA	0.51905	1	NULL
0.52_448.8447m/z	5.98679646874588	1.66241835032019e-06	0.00216450216450216	7.06991925836679e-05	0.00564928321937668	1.50921740871732	Stem:Root	HMDB0014894	C08039	C13H6Cl6O2	M+FA-H	22.8	0	-8.53457	23.3694043373524	Hexachlorophene	Benzenoids	Benzene and substituted derivatives	Diphenylmethanes	448.844651814694	NA	0.51905	1	NULL
0.52_505.8757m/z	1.06346829491087	0.668074579633378	0.588744588744589	0.798563108598721	0.717141925632766	0.111717766623615	Flower:Rhizome	HMDB0005869	null	C15H13I2NO4	M-H2O-H	30.4	1.38	0.216185986594528	50.6811395504623	3,3'-Diiodothyronine	Organic acids and derivatives	Carboxylic acids and derivatives	Amino acids, peptides, and analogues	505.875676254548	NA	0.51905	1	NA
0.52_505.8757m/z	0.762655269105321	0.129148466600736	0.17965367965368	0.17674058366236	0.233137938063589	0.407003247138987	Leaf:Rhizome	HMDB0005869	null	C15H13I2NO4	M-H2O-H	30.4	1.38	0.216185986594528	50.6811395504623	3,3'-Diiodothyronine	Organic acids and derivatives	Carboxylic acids and derivatives	Amino acids, peptides, and analogues	505.875676254548	NA	0.51905	1	NA
0.52_505.8757m/z	1.07149616337249	0.849740491529703	0.588744588744589	0.894137884706839	0.68957111205119	0.233386698112157	Fruit:Rhizome	HMDB0005869	null	C15H13I2NO4	M-H2O-H	30.4	1.38	0.216185986594528	50.6811395504623	3,3'-Diiodothyronine	Organic acids and derivatives	Carboxylic acids and derivatives	Amino acids, peptides, and analogues	505.875676254548	NA	0.51905	1	NA
0.52_505.8757m/z	0.571817301683083	0.000932348578576301	0.00432900432900433	0.012706603682414	0.024790429438413	1.01080693852969	Stem:Rhizome	HMDB0005869	null	C15H13I2NO4	M-H2O-H	30.4	1.38	0.216185986594528	50.6811395504623	3,3'-Diiodothyronine	Organic acids and derivatives	Carboxylic acids and derivatives	Amino acids, peptides, and analogues	505.875676254548	NA	0.51905	1	NA
0.52_505.8757m/z	0.571817301683083	0.000932348578576301	0.00432900432900433	0.012706603682414	0.024790429438413	1.01080693852969	Stem:Rhizome	HMDB0005869	null	C15H13I2NO4	M-H2O-H	30.4	1.38	0.216185986594528	50.6811395504623	3,3'-Diiodothyronine	Organic acids and derivatives	Carboxylic acids and derivatives	Amino acids, peptides, and analogues	505.875676254548	NA	0.51905	1	NA
0.52_505.8757m/z	1.39442856817659	0.0816482255601151	0.0930735930735931	0.12669964914961	0.141237196661939	0.435462399647777	Flower:Leaf	HMDB0005869	null	C15H13I2NO4	M-H2O-H	30.4	1.38	0.216185986594528	50.6811395504623	3,3'-Diiodothyronine	Organic acids and derivatives	Carboxylic acids and derivatives	Amino acids, peptides, and analogues	505.875676254548	NA	0.51905	1	NA
0.52_505.8757m/z	0.992507795420975	0.900383709177575	0.588744588744589	0.947189190794792	0.74962038974197	0.110285589364883	Flower:Fruit	HMDB0005869	null	C15H13I2NO4	M-H2O-H	30.4	1.38	0.216185986594528	50.6811395504623	3,3'-Diiodothyronine	Organic acids and derivatives	Carboxylic acids and derivatives	Amino acids, peptides, and analogues	505.875676254548	NA	0.51905	1	NA
0.52_505.8757m/z	1.85980433222406	0.000669422389052667	0.00216450216450216	0.00792090226171023	0.0126901323542331	0.868547425344817	Flower:Stem	HMDB0005869	null	C15H13I2NO4	M-H2O-H	30.4	1.38	0.216185986594528	50.6811395504623	3,3'-Diiodothyronine	Organic acids and derivatives	Carboxylic acids and derivatives	Amino acids, peptides, and analogues	505.875676254548	NA	0.51905	1	NA
0.52_505.8757m/z	1.12008836436074	0.40189796875299	0.393939393939394	0.538650005153184	0.524376269848148	0.155002741361886	Flower:Root	HMDB0005869	null	C15H13I2NO4	M-H2O-H	30.4	1.38	0.216185986594528	50.6811395504623	3,3'-Diiodothyronine	Organic acids and derivatives	Carboxylic acids and derivatives	Amino acids, peptides, and analogues	505.875676254548	NA	0.51905	1	NA
0.52_505.8757m/z	0.711766682117546	0.152029887074075	0.132034632034632	0.203467475064952	0.178101134629874	0.477902686876725	Leaf:Fruit	HMDB0005869	null	C15H13I2NO4	M-H2O-H	30.4	1.38	0.216185986594528	50.6811395504623	3,3'-Diiodothyronine	Organic acids and derivatives	Carboxylic acids and derivatives	Amino acids, peptides, and analogues	505.875676254548	NA	0.51905	1	NA
0.52_505.8757m/z	1.33373940743053	0.20567858943005	0.132034632034632	0.264128636150361	0.18122315648528	0.358279170005202	Leaf:Stem	HMDB0005869	null	C15H13I2NO4	M-H2O-H	30.4	1.38	0.216185986594528	50.6811395504623	3,3'-Diiodothyronine	Organic acids and derivatives	Carboxylic acids and derivatives	Amino acids, peptides, and analogues	505.875676254548	NA	0.51905	1	NA
0.52_505.8757m/z	0.803259765271022	0.152107757173144	0.132034632034632	0.187967911960352	0.166293768368332	0.324775171911614	Leaf:Root	HMDB0005869	null	C15H13I2NO4	M-H2O-H	30.4	1.38	0.216185986594528	50.6811395504623	3,3'-Diiodothyronine	Organic acids and derivatives	Carboxylic acids and derivatives	Amino acids, peptides, and analogues	505.875676254548	NA	0.51905	1	NA
0.52_505.8757m/z	1.87384355146069	0.01101125760276	0.0411255411255411	0.027591100501449	0.0731528202865783	0.833761175587832	Fruit:Stem	HMDB0005869	null	C15H13I2NO4	M-H2O-H	30.4	1.38	0.216185986594528	50.6811395504623	3,3'-Diiodothyronine	Organic acids and derivatives	Carboxylic acids and derivatives	Amino acids, peptides, and analogues	505.875676254548	NA	0.51905	1	NA
0.52_505.8757m/z	1.12854364421959	0.67056328011516	0.484848484848485	0.793290994110622	0.656123502836473	0.188369526124621	Fruit:Root	HMDB0005869	null	C15H13I2NO4	M-H2O-H	30.4	1.38	0.216185986594528	50.6811395504623	3,3'-Diiodothyronine	Organic acids and derivatives	Carboxylic acids and derivatives	Amino acids, peptides, and analogues	505.875676254548	NA	0.51905	1	NA
0.52_505.8757m/z	0.60226140188698	0.000281846152425143	0.00216450216450216	0.00151657486513671	0.00564928321937668	0.675598320161725	Stem:Root	HMDB0005869	null	C15H13I2NO4	M-H2O-H	30.4	1.38	0.216185986594528	50.6811395504623	3,3'-Diiodothyronine	Organic acids and derivatives	Carboxylic acids and derivatives	Amino acids, peptides, and analogues	505.875676254548	NA	0.51905	1	NA
0.52_821.7408m/z	0.8361889238798	0.345389037317889	0.393939393939394	0.530132199404532	0.55071320581082	0.285566350360615	Flower:Rhizome	HMDB0042660	null	C55H100O5	M-H2O-H	29.9	0	1.88641384757759	51.6800082662455	TG(14:0/20:4(5Z,8Z,11Z,14Z)/o-18:0)	Lipids and lipid-like molecules	Glycerolipids	Triradylcglycerols	821.740821200591	NA	0.51905	1	NA
0.52_821.7408m/z	0.8361889238798	0.345389037317889	0.393939393939394	0.530132199404532	0.55071320581082	0.285566350360615	Flower:Rhizome	HMDB0048022	null	C55H100O5	M-H2O-H	29.9	0	1.88641384757759	51.6800082662455	TG(14:1(9Z)/20:3(5Z,8Z,11Z)/o-18:0)	Lipids and lipid-like molecules	Glycerolipids	Triradylcglycerols	821.740821200591	NA	0.51905	1	NA
0.52_821.7408m/z	0.8361889238798	0.345389037317889	0.393939393939394	0.530132199404532	0.55071320581082	0.285566350360615	Flower:Rhizome	HMDB0048160	null	C55H100O5	M-H2O-H	29.9	0	1.88641384757759	51.6800082662455	TG(14:1(9Z)/20:3n6/o-18:0)	Lipids and lipid-like molecules	Glycerolipids	Triradylcglycerols	821.740821200591	NA	0.51905	1	NA
0.52_821.7408m/z	0.8361889238798	0.345389037317889	0.393939393939394	0.530132199404532	0.55071320581082	0.285566350360615	Flower:Rhizome	HMDB0048786	null	C55H100O5	M-H2O-H	29.9	0	1.88641384757759	51.6800082662455	TG(16:1(9Z)/18:3(6Z,9Z,12Z)/o-18:0)	Lipids and lipid-like molecules	Fatty Acyls	Lineolic acids and derivatives	821.740821200591	NA	0.51905	1	NA
0.52_821.7408m/z	0.8361889238798	0.345389037317889	0.393939393939394	0.530132199404532	0.55071320581082	0.285566350360615	Flower:Rhizome	HMDB0052970	null	C55H100O5	M-H2O-H	29.9	0	1.88641384757759	51.6800082662455	TG(18:3(6Z,9Z,12Z)/16:1(9Z)/o-18:0)	Lipids and lipid-like molecules	Fatty Acyls	Lineolic acids and derivatives	821.740821200591	NA	0.51905	1	NA
0.52_821.7408m/z	0.8361889238798	0.345389037317889	0.393939393939394	0.530132199404532	0.55071320581082	0.285566350360615	Flower:Rhizome	HMDB0054022	null	C55H100O5	M-H2O-H	29.9	0	1.88641384757759	51.6800082662455	TG(20:4(5Z,8Z,11Z,14Z)/14:0/o-18:0)	Lipids and lipid-like molecules	Glycerolipids	Triradylcglycerols	821.740821200591	NA	0.51905	1	NA
0.52_821.7408m/z	0.8361889238798	0.345389037317889	0.393939393939394	0.530132199404532	0.55071320581082	0.285566350360615	Flower:Rhizome	HMDB0055210	null	C55H100O5	M-H2O-H	29.9	0	1.88641384757759	51.6800082662455	TG(18:3(9Z,12Z,15Z)/16:1(9Z)/o-18:0)	Lipids and lipid-like molecules	Fatty Acyls	Lineolic acids and derivatives	821.740821200591	NA	0.51905	1	NA
0.52_821.7408m/z	0.8361889238798	0.345389037317889	0.393939393939394	0.530132199404532	0.55071320581082	0.285566350360615	Flower:Rhizome	HMDB0055374	null	C55H100O5	M-H2O-H	29.9	0	1.88641384757759	51.6800082662455	TG(18:4(6Z,9Z,12Z,15Z)/16:0/o-18:0)	Lipids and lipid-like molecules	Fatty Acyls	Lineolic acids and derivatives	821.740821200591	NA	0.51905	1	NA
0.52_821.7408m/z	0.8361889238798	0.345389037317889	0.393939393939394	0.530132199404532	0.55071320581082	0.285566350360615	Flower:Rhizome	HMDB0055540	null	C55H100O5	M-H2O-H	29.9	0	1.88641384757759	51.6800082662455	TG(20:4(8Z,11Z,14Z,17Z)/14:0/o-18:0)	Lipids and lipid-like molecules	Glycerolipids	Triradylcglycerols	821.740821200591	NA	0.51905	1	NA
0.52_821.7408m/z	1.46957259298049	0.0502801458523556	0.17965367965368	0.0792861023811473	0.233137938063589	0.445942750903203	Leaf:Rhizome	HMDB0042660	null	C55H100O5	M-H2O-H	29.9	0	1.88641384757759	51.6800082662455	TG(14:0/20:4(5Z,8Z,11Z,14Z)/o-18:0)	Lipids and lipid-like molecules	Glycerolipids	Triradylcglycerols	821.740821200591	NA	0.51905	1	NA
0.52_821.7408m/z	1.46957259298049	0.0502801458523556	0.17965367965368	0.0792861023811473	0.233137938063589	0.445942750903203	Leaf:Rhizome	HMDB0048022	null	C55H100O5	M-H2O-H	29.9	0	1.88641384757759	51.6800082662455	TG(14:1(9Z)/20:3(5Z,8Z,11Z)/o-18:0)	Lipids and lipid-like molecules	Glycerolipids	Triradylcglycerols	821.740821200591	NA	0.51905	1	NA
0.52_821.7408m/z	1.46957259298049	0.0502801458523556	0.17965367965368	0.0792861023811473	0.233137938063589	0.445942750903203	Leaf:Rhizome	HMDB0048160	null	C55H100O5	M-H2O-H	29.9	0	1.88641384757759	51.6800082662455	TG(14:1(9Z)/20:3n6/o-18:0)	Lipids and lipid-like molecules	Glycerolipids	Triradylcglycerols	821.740821200591	NA	0.51905	1	NA
0.52_821.7408m/z	1.46957259298049	0.0502801458523556	0.17965367965368	0.0792861023811473	0.233137938063589	0.445942750903203	Leaf:Rhizome	HMDB0048786	null	C55H100O5	M-H2O-H	29.9	0	1.88641384757759	51.6800082662455	TG(16:1(9Z)/18:3(6Z,9Z,12Z)/o-18:0)	Lipids and lipid-like molecules	Fatty Acyls	Lineolic acids and derivatives	821.740821200591	NA	0.51905	1	NA
0.52_821.7408m/z	1.46957259298049	0.0502801458523556	0.17965367965368	0.0792861023811473	0.233137938063589	0.445942750903203	Leaf:Rhizome	HMDB0052970	null	C55H100O5	M-H2O-H	29.9	0	1.88641384757759	51.6800082662455	TG(18:3(6Z,9Z,12Z)/16:1(9Z)/o-18:0)	Lipids and lipid-like molecules	Fatty Acyls	Lineolic acids and derivatives	821.740821200591	NA	0.51905	1	NA
0.52_821.7408m/z	1.46957259298049	0.0502801458523556	0.17965367965368	0.0792861023811473	0.233137938063589	0.445942750903203	Leaf:Rhizome	HMDB0054022	null	C55H100O5	M-H2O-H	29.9	0	1.88641384757759	51.6800082662455	TG(20:4(5Z,8Z,11Z,14Z)/14:0/o-18:0)	Lipids and lipid-like molecules	Glycerolipids	Triradylcglycerols	821.740821200591	NA	0.51905	1	NA
0.52_821.7408m/z	1.46957259298049	0.0502801458523556	0.17965367965368	0.0792861023811473	0.233137938063589	0.445942750903203	Leaf:Rhizome	HMDB0055210	null	C55H100O5	M-H2O-H	29.9	0	1.88641384757759	51.6800082662455	TG(18:3(9Z,12Z,15Z)/16:1(9Z)/o-18:0)	Lipids and lipid-like molecules	Fatty Acyls	Lineolic acids and derivatives	821.740821200591	NA	0.51905	1	NA
0.52_821.7408m/z	1.46957259298049	0.0502801458523556	0.17965367965368	0.0792861023811473	0.233137938063589	0.445942750903203	Leaf:Rhizome	HMDB0055374	null	C55H100O5	M-H2O-H	29.9	0	1.88641384757759	51.6800082662455	TG(18:4(6Z,9Z,12Z,15Z)/16:0/o-18:0)	Lipids and lipid-like molecules	Fatty Acyls	Lineolic acids and derivatives	821.740821200591	NA	0.51905	1	NA
0.52_821.7408m/z	1.46957259298049	0.0502801458523556	0.17965367965368	0.0792861023811473	0.233137938063589	0.445942750903203	Leaf:Rhizome	HMDB0055540	null	C55H100O5	M-H2O-H	29.9	0	1.88641384757759	51.6800082662455	TG(20:4(8Z,11Z,14Z,17Z)/14:0/o-18:0)	Lipids and lipid-like molecules	Glycerolipids	Triradylcglycerols	821.740821200591	NA	0.51905	1	NA
0.52_821.7408m/z	1.22984062756342	0.148308135814202	0.24025974025974	0.250357759792743	0.35172044450395	0.353434301655934	Fruit:Rhizome	HMDB0042660	null	C55H100O5	M-H2O-H	29.9	0	1.88641384757759	51.6800082662455	TG(14:0/20:4(5Z,8Z,11Z,14Z)/o-18:0)	Lipids and lipid-like molecules	Glycerolipids	Triradylcglycerols	821.740821200591	NA	0.51905	1	NA
0.52_821.7408m/z	1.22984062756342	0.148308135814202	0.24025974025974	0.250357759792743	0.35172044450395	0.353434301655934	Fruit:Rhizome	HMDB0048022	null	C55H100O5	M-H2O-H	29.9	0	1.88641384757759	51.6800082662455	TG(14:1(9Z)/20:3(5Z,8Z,11Z)/o-18:0)	Lipids and lipid-like molecules	Glycerolipids	Triradylcglycerols	821.740821200591	NA	0.51905	1	NA
0.52_821.7408m/z	1.22984062756342	0.148308135814202	0.24025974025974	0.250357759792743	0.35172044450395	0.353434301655934	Fruit:Rhizome	HMDB0048160	null	C55H100O5	M-H2O-H	29.9	0	1.88641384757759	51.6800082662455	TG(14:1(9Z)/20:3n6/o-18:0)	Lipids and lipid-like molecules	Glycerolipids	Triradylcglycerols	821.740821200591	NA	0.51905	1	NA
0.52_821.7408m/z	1.22984062756342	0.148308135814202	0.24025974025974	0.250357759792743	0.35172044450395	0.353434301655934	Fruit:Rhizome	HMDB0048786	null	C55H100O5	M-H2O-H	29.9	0	1.88641384757759	51.6800082662455	TG(16:1(9Z)/18:3(6Z,9Z,12Z)/o-18:0)	Lipids and lipid-like molecules	Fatty Acyls	Lineolic acids and derivatives	821.740821200591	NA	0.51905	1	NA
0.52_821.7408m/z	1.22984062756342	0.148308135814202	0.24025974025974	0.250357759792743	0.35172044450395	0.353434301655934	Fruit:Rhizome	HMDB0052970	null	C55H100O5	M-H2O-H	29.9	0	1.88641384757759	51.6800082662455	TG(18:3(6Z,9Z,12Z)/16:1(9Z)/o-18:0)	Lipids and lipid-like molecules	Fatty Acyls	Lineolic acids and derivatives	821.740821200591	NA	0.51905	1	NA
0.52_821.7408m/z	1.22984062756342	0.148308135814202	0.24025974025974	0.250357759792743	0.35172044450395	0.353434301655934	Fruit:Rhizome	HMDB0054022	null	C55H100O5	M-H2O-H	29.9	0	1.88641384757759	51.6800082662455	TG(20:4(5Z,8Z,11Z,14Z)/14:0/o-18:0)	Lipids and lipid-like molecules	Glycerolipids	Triradylcglycerols	821.740821200591	NA	0.51905	1	NA
0.52_821.7408m/z	1.22984062756342	0.148308135814202	0.24025974025974	0.250357759792743	0.35172044450395	0.353434301655934	Fruit:Rhizome	HMDB0055210	null	C55H100O5	M-H2O-H	29.9	0	1.88641384757759	51.6800082662455	TG(18:3(9Z,12Z,15Z)/16:1(9Z)/o-18:0)	Lipids and lipid-like molecules	Fatty Acyls	Lineolic acids and derivatives	821.740821200591	NA	0.51905	1	NA
0.52_821.7408m/z	1.22984062756342	0.148308135814202	0.24025974025974	0.250357759792743	0.35172044450395	0.353434301655934	Fruit:Rhizome	HMDB0055374	null	C55H100O5	M-H2O-H	29.9	0	1.88641384757759	51.6800082662455	TG(18:4(6Z,9Z,12Z,15Z)/16:0/o-18:0)	Lipids and lipid-like molecules	Fatty Acyls	Lineolic acids and derivatives	821.740821200591	NA	0.51905	1	NA
0.52_821.7408m/z	1.22984062756342	0.148308135814202	0.24025974025974	0.250357759792743	0.35172044450395	0.353434301655934	Fruit:Rhizome	HMDB0055540	null	C55H100O5	M-H2O-H	29.9	0	1.88641384757759	51.6800082662455	TG(20:4(8Z,11Z,14Z,17Z)/14:0/o-18:0)	Lipids and lipid-like molecules	Glycerolipids	Triradylcglycerols	821.740821200591	NA	0.51905	1	NA
0.52_821.7408m/z	1.12410309159834	0.457915569550408	0.393939393939394	0.584018365305727	0.533186468889215	0.246043073195726	Stem:Rhizome	HMDB0042660	null	C55H100O5	M-H2O-H	29.9	0	1.88641384757759	51.6800082662455	TG(14:0/20:4(5Z,8Z,11Z,14Z)/o-18:0)	Lipids and lipid-like molecules	Glycerolipids	Triradylcglycerols	821.740821200591	NA	0.51905	1	NA
0.52_821.7408m/z	1.12410309159834	0.457915569550408	0.393939393939394	0.584018365305727	0.533186468889215	0.246043073195726	Stem:Rhizome	HMDB0048022	null	C55H100O5	M-H2O-H	29.9	0	1.88641384757759	51.6800082662455	TG(14:1(9Z)/20:3(5Z,8Z,11Z)/o-18:0)	Lipids and lipid-like molecules	Glycerolipids	Triradylcglycerols	821.740821200591	NA	0.51905	1	NA
0.52_821.7408m/z	1.12410309159834	0.457915569550408	0.393939393939394	0.584018365305727	0.533186468889215	0.246043073195726	Stem:Rhizome	HMDB0048160	null	C55H100O5	M-H2O-H	29.9	0	1.88641384757759	51.6800082662455	TG(14:1(9Z)/20:3n6/o-18:0)	Lipids and lipid-like molecules	Glycerolipids	Triradylcglycerols	821.740821200591	NA	0.51905	1	NA
0.52_821.7408m/z	1.12410309159834	0.457915569550408	0.393939393939394	0.584018365305727	0.533186468889215	0.246043073195726	Stem:Rhizome	HMDB0048786	null	C55H100O5	M-H2O-H	29.9	0	1.88641384757759	51.6800082662455	TG(16:1(9Z)/18:3(6Z,9Z,12Z)/o-18:0)	Lipids and lipid-like molecules	Fatty Acyls	Lineolic acids and derivatives	821.740821200591	NA	0.51905	1	NA
0.52_821.7408m/z	1.12410309159834	0.457915569550408	0.393939393939394	0.584018365305727	0.533186468889215	0.246043073195726	Stem:Rhizome	HMDB0052970	null	C55H100O5	M-H2O-H	29.9	0	1.88641384757759	51.6800082662455	TG(18:3(6Z,9Z,12Z)/16:1(9Z)/o-18:0)	Lipids and lipid-like molecules	Fatty Acyls	Lineolic acids and derivatives	821.740821200591	NA	0.51905	1	NA
0.52_821.7408m/z	1.12410309159834	0.457915569550408	0.393939393939394	0.584018365305727	0.533186468889215	0.246043073195726	Stem:Rhizome	HMDB0054022	null	C55H100O5	M-H2O-H	29.9	0	1.88641384757759	51.6800082662455	TG(20:4(5Z,8Z,11Z,14Z)/14:0/o-18:0)	Lipids and lipid-like molecules	Glycerolipids	Triradylcglycerols	821.740821200591	NA	0.51905	1	NA
0.52_821.7408m/z	1.12410309159834	0.457915569550408	0.393939393939394	0.584018365305727	0.533186468889215	0.246043073195726	Stem:Rhizome	HMDB0055210	null	C55H100O5	M-H2O-H	29.9	0	1.88641384757759	51.6800082662455	TG(18:3(9Z,12Z,15Z)/16:1(9Z)/o-18:0)	Lipids and lipid-like molecules	Fatty Acyls	Lineolic acids and derivatives	821.740821200591	NA	0.51905	1	NA
0.52_821.7408m/z	1.12410309159834	0.457915569550408	0.393939393939394	0.584018365305727	0.533186468889215	0.246043073195726	Stem:Rhizome	HMDB0055374	null	C55H100O5	M-H2O-H	29.9	0	1.88641384757759	51.6800082662455	TG(18:4(6Z,9Z,12Z,15Z)/16:0/o-18:0)	Lipids and lipid-like molecules	Fatty Acyls	Lineolic acids and derivatives	821.740821200591	NA	0.51905	1	NA
0.52_821.7408m/z	1.12410309159834	0.457915569550408	0.393939393939394	0.584018365305727	0.533186468889215	0.246043073195726	Stem:Rhizome	HMDB0055540	null	C55H100O5	M-H2O-H	29.9	0	1.88641384757759	51.6800082662455	TG(20:4(8Z,11Z,14Z,17Z)/14:0/o-18:0)	Lipids and lipid-like molecules	Glycerolipids	Triradylcglycerols	821.740821200591	NA	0.51905	1	NA
0.52_821.7408m/z	1.12410309159834	0.457915569550408	0.393939393939394	0.584018365305727	0.533186468889215	0.246043073195726	Stem:Rhizome	HMDB0042660	null	C55H100O5	M-H2O-H	29.9	0	1.88641384757759	51.6800082662455	TG(14:0/20:4(5Z,8Z,11Z,14Z)/o-18:0)	Lipids and lipid-like molecules	Glycerolipids	Triradylcglycerols	821.740821200591	NA	0.51905	1	NA
0.52_821.7408m/z	1.12410309159834	0.457915569550408	0.393939393939394	0.584018365305727	0.533186468889215	0.246043073195726	Stem:Rhizome	HMDB0048022	null	C55H100O5	M-H2O-H	29.9	0	1.88641384757759	51.6800082662455	TG(14:1(9Z)/20:3(5Z,8Z,11Z)/o-18:0)	Lipids and lipid-like molecules	Glycerolipids	Triradylcglycerols	821.740821200591	NA	0.51905	1	NA
0.52_821.7408m/z	1.12410309159834	0.457915569550408	0.393939393939394	0.584018365305727	0.533186468889215	0.246043073195726	Stem:Rhizome	HMDB0048160	null	C55H100O5	M-H2O-H	29.9	0	1.88641384757759	51.6800082662455	TG(14:1(9Z)/20:3n6/o-18:0)	Lipids and lipid-like molecules	Glycerolipids	Triradylcglycerols	821.740821200591	NA	0.51905	1	NA
0.52_821.7408m/z	1.12410309159834	0.457915569550408	0.393939393939394	0.584018365305727	0.533186468889215	0.246043073195726	Stem:Rhizome	HMDB0048786	null	C55H100O5	M-H2O-H	29.9	0	1.88641384757759	51.6800082662455	TG(16:1(9Z)/18:3(6Z,9Z,12Z)/o-18:0)	Lipids and lipid-like molecules	Fatty Acyls	Lineolic acids and derivatives	821.740821200591	NA	0.51905	1	NA
0.52_821.7408m/z	1.12410309159834	0.457915569550408	0.393939393939394	0.584018365305727	0.533186468889215	0.246043073195726	Stem:Rhizome	HMDB0052970	null	C55H100O5	M-H2O-H	29.9	0	1.88641384757759	51.6800082662455	TG(18:3(6Z,9Z,12Z)/16:1(9Z)/o-18:0)	Lipids and lipid-like molecules	Fatty Acyls	Lineolic acids and derivatives	821.740821200591	NA	0.51905	1	NA
0.52_821.7408m/z	1.12410309159834	0.457915569550408	0.393939393939394	0.584018365305727	0.533186468889215	0.246043073195726	Stem:Rhizome	HMDB0054022	null	C55H100O5	M-H2O-H	29.9	0	1.88641384757759	51.6800082662455	TG(20:4(5Z,8Z,11Z,14Z)/14:0/o-18:0)	Lipids and lipid-like molecules	Glycerolipids	Triradylcglycerols	821.740821200591	NA	0.51905	1	NA
0.52_821.7408m/z	1.12410309159834	0.457915569550408	0.393939393939394	0.584018365305727	0.533186468889215	0.246043073195726	Stem:Rhizome	HMDB0055210	null	C55H100O5	M-H2O-H	29.9	0	1.88641384757759	51.6800082662455	TG(18:3(9Z,12Z,15Z)/16:1(9Z)/o-18:0)	Lipids and lipid-like molecules	Fatty Acyls	Lineolic acids and derivatives	821.740821200591	NA	0.51905	1	NA
0.52_821.7408m/z	1.12410309159834	0.457915569550408	0.393939393939394	0.584018365305727	0.533186468889215	0.246043073195726	Stem:Rhizome	HMDB0055374	null	C55H100O5	M-H2O-H	29.9	0	1.88641384757759	51.6800082662455	TG(18:4(6Z,9Z,12Z,15Z)/16:0/o-18:0)	Lipids and lipid-like molecules	Fatty Acyls	Lineolic acids and derivatives	821.740821200591	NA	0.51905	1	NA
0.52_821.7408m/z	1.12410309159834	0.457915569550408	0.393939393939394	0.584018365305727	0.533186468889215	0.246043073195726	Stem:Rhizome	HMDB0055540	null	C55H100O5	M-H2O-H	29.9	0	1.88641384757759	51.6800082662455	TG(20:4(8Z,11Z,14Z,17Z)/14:0/o-18:0)	Lipids and lipid-like molecules	Glycerolipids	Triradylcglycerols	821.740821200591	NA	0.51905	1	NA
0.52_821.7408m/z	0.569001441557846	0.0122465040684778	0.025974025974026	0.0275585831021252	0.0491886052464714	0.631807262284388	Flower:Leaf	HMDB0042660	null	C55H100O5	M-H2O-H	29.9	0	1.88641384757759	51.6800082662455	TG(14:0/20:4(5Z,8Z,11Z,14Z)/o-18:0)	Lipids and lipid-like molecules	Glycerolipids	Triradylcglycerols	821.740821200591	NA	0.51905	1	NA
0.52_821.7408m/z	0.569001441557846	0.0122465040684778	0.025974025974026	0.0275585831021252	0.0491886052464714	0.631807262284388	Flower:Leaf	HMDB0048022	null	C55H100O5	M-H2O-H	29.9	0	1.88641384757759	51.6800082662455	TG(14:1(9Z)/20:3(5Z,8Z,11Z)/o-18:0)	Lipids and lipid-like molecules	Glycerolipids	Triradylcglycerols	821.740821200591	NA	0.51905	1	NA
0.52_821.7408m/z	0.569001441557846	0.0122465040684778	0.025974025974026	0.0275585831021252	0.0491886052464714	0.631807262284388	Flower:Leaf	HMDB0048160	null	C55H100O5	M-H2O-H	29.9	0	1.88641384757759	51.6800082662455	TG(14:1(9Z)/20:3n6/o-18:0)	Lipids and lipid-like molecules	Glycerolipids	Triradylcglycerols	821.740821200591	NA	0.51905	1	NA
0.52_821.7408m/z	0.569001441557846	0.0122465040684778	0.025974025974026	0.0275585831021252	0.0491886052464714	0.631807262284388	Flower:Leaf	HMDB0048786	null	C55H100O5	M-H2O-H	29.9	0	1.88641384757759	51.6800082662455	TG(16:1(9Z)/18:3(6Z,9Z,12Z)/o-18:0)	Lipids and lipid-like molecules	Fatty Acyls	Lineolic acids and derivatives	821.740821200591	NA	0.51905	1	NA
0.52_821.7408m/z	0.569001441557846	0.0122465040684778	0.025974025974026	0.0275585831021252	0.0491886052464714	0.631807262284388	Flower:Leaf	HMDB0052970	null	C55H100O5	M-H2O-H	29.9	0	1.88641384757759	51.6800082662455	TG(18:3(6Z,9Z,12Z)/16:1(9Z)/o-18:0)	Lipids and lipid-like molecules	Fatty Acyls	Lineolic acids and derivatives	821.740821200591	NA	0.51905	1	NA
0.52_821.7408m/z	0.569001441557846	0.0122465040684778	0.025974025974026	0.0275585831021252	0.0491886052464714	0.631807262284388	Flower:Leaf	HMDB0054022	null	C55H100O5	M-H2O-H	29.9	0	1.88641384757759	51.6800082662455	TG(20:4(5Z,8Z,11Z,14Z)/14:0/o-18:0)	Lipids and lipid-like molecules	Glycerolipids	Triradylcglycerols	821.740821200591	NA	0.51905	1	NA
0.52_821.7408m/z	0.569001441557846	0.0122465040684778	0.025974025974026	0.0275585831021252	0.0491886052464714	0.631807262284388	Flower:Leaf	HMDB0055210	null	C55H100O5	M-H2O-H	29.9	0	1.88641384757759	51.6800082662455	TG(18:3(9Z,12Z,15Z)/16:1(9Z)/o-18:0)	Lipids and lipid-like molecules	Fatty Acyls	Lineolic acids and derivatives	821.740821200591	NA	0.51905	1	NA
0.52_821.7408m/z	0.569001441557846	0.0122465040684778	0.025974025974026	0.0275585831021252	0.0491886052464714	0.631807262284388	Flower:Leaf	HMDB0055374	null	C55H100O5	M-H2O-H	29.9	0	1.88641384757759	51.6800082662455	TG(18:4(6Z,9Z,12Z,15Z)/16:0/o-18:0)	Lipids and lipid-like molecules	Fatty Acyls	Lineolic acids and derivatives	821.740821200591	NA	0.51905	1	NA
0.52_821.7408m/z	0.569001441557846	0.0122465040684778	0.025974025974026	0.0275585831021252	0.0491886052464714	0.631807262284388	Flower:Leaf	HMDB0055540	null	C55H100O5	M-H2O-H	29.9	0	1.88641384757759	51.6800082662455	TG(20:4(8Z,11Z,14Z,17Z)/14:0/o-18:0)	Lipids and lipid-like molecules	Glycerolipids	Triradylcglycerols	821.740821200591	NA	0.51905	1	NA
0.52_821.7408m/z	0.679916490916774	0.0338076927345844	0.0649350649350649	0.179944179277031	0.243957835886087	0.801954356836295	Flower:Fruit	HMDB0042660	null	C55H100O5	M-H2O-H	29.9	0	1.88641384757759	51.6800082662455	TG(14:0/20:4(5Z,8Z,11Z,14Z)/o-18:0)	Lipids and lipid-like molecules	Glycerolipids	Triradylcglycerols	821.740821200591	NA	0.51905	1	NA
0.52_821.7408m/z	0.679916490916774	0.0338076927345844	0.0649350649350649	0.179944179277031	0.243957835886087	0.801954356836295	Flower:Fruit	HMDB0048022	null	C55H100O5	M-H2O-H	29.9	0	1.88641384757759	51.6800082662455	TG(14:1(9Z)/20:3(5Z,8Z,11Z)/o-18:0)	Lipids and lipid-like molecules	Glycerolipids	Triradylcglycerols	821.740821200591	NA	0.51905	1	NA
0.52_821.7408m/z	0.679916490916774	0.0338076927345844	0.0649350649350649	0.179944179277031	0.243957835886087	0.801954356836295	Flower:Fruit	HMDB0048160	null	C55H100O5	M-H2O-H	29.9	0	1.88641384757759	51.6800082662455	TG(14:1(9Z)/20:3n6/o-18:0)	Lipids and lipid-like molecules	Glycerolipids	Triradylcglycerols	821.740821200591	NA	0.51905	1	NA
0.52_821.7408m/z	0.679916490916774	0.0338076927345844	0.0649350649350649	0.179944179277031	0.243957835886087	0.801954356836295	Flower:Fruit	HMDB0048786	null	C55H100O5	M-H2O-H	29.9	0	1.88641384757759	51.6800082662455	TG(16:1(9Z)/18:3(6Z,9Z,12Z)/o-18:0)	Lipids and lipid-like molecules	Fatty Acyls	Lineolic acids and derivatives	821.740821200591	NA	0.51905	1	NA
0.52_821.7408m/z	0.679916490916774	0.0338076927345844	0.0649350649350649	0.179944179277031	0.243957835886087	0.801954356836295	Flower:Fruit	HMDB0052970	null	C55H100O5	M-H2O-H	29.9	0	1.88641384757759	51.6800082662455	TG(18:3(6Z,9Z,12Z)/16:1(9Z)/o-18:0)	Lipids and lipid-like molecules	Fatty Acyls	Lineolic acids and derivatives	821.740821200591	NA	0.51905	1	NA
0.52_821.7408m/z	0.679916490916774	0.0338076927345844	0.0649350649350649	0.179944179277031	0.243957835886087	0.801954356836295	Flower:Fruit	HMDB0054022	null	C55H100O5	M-H2O-H	29.9	0	1.88641384757759	51.6800082662455	TG(20:4(5Z,8Z,11Z,14Z)/14:0/o-18:0)	Lipids and lipid-like molecules	Glycerolipids	Triradylcglycerols	821.740821200591	NA	0.51905	1	NA
0.52_821.7408m/z	0.679916490916774	0.0338076927345844	0.0649350649350649	0.179944179277031	0.243957835886087	0.801954356836295	Flower:Fruit	HMDB0055210	null	C55H100O5	M-H2O-H	29.9	0	1.88641384757759	51.6800082662455	TG(18:3(9Z,12Z,15Z)/16:1(9Z)/o-18:0)	Lipids and lipid-like molecules	Fatty Acyls	Lineolic acids and derivatives	821.740821200591	NA	0.51905	1	NA
0.52_821.7408m/z	0.679916490916774	0.0338076927345844	0.0649350649350649	0.179944179277031	0.243957835886087	0.801954356836295	Flower:Fruit	HMDB0055374	null	C55H100O5	M-H2O-H	29.9	0	1.88641384757759	51.6800082662455	TG(18:4(6Z,9Z,12Z,15Z)/16:0/o-18:0)	Lipids and lipid-like molecules	Fatty Acyls	Lineolic acids and derivatives	821.740821200591	NA	0.51905	1	NA
0.52_821.7408m/z	0.679916490916774	0.0338076927345844	0.0649350649350649	0.179944179277031	0.243957835886087	0.801954356836295	Flower:Fruit	HMDB0055540	null	C55H100O5	M-H2O-H	29.9	0	1.88641384757759	51.6800082662455	TG(20:4(8Z,11Z,14Z,17Z)/14:0/o-18:0)	Lipids and lipid-like molecules	Glycerolipids	Triradylcglycerols	821.740821200591	NA	0.51905	1	NA
0.52_821.7408m/z	0.743872096900688	0.109290172479119	0.0930735930735931	0.219945487636333	0.191872677847087	0.421521332812547	Flower:Stem	HMDB0042660	null	C55H100O5	M-H2O-H	29.9	0	1.88641384757759	51.6800082662455	TG(14:0/20:4(5Z,8Z,11Z,14Z)/o-18:0)	Lipids and lipid-like molecules	Glycerolipids	Triradylcglycerols	821.740821200591	NA	0.51905	1	NA
0.52_821.7408m/z	0.743872096900688	0.109290172479119	0.0930735930735931	0.219945487636333	0.191872677847087	0.421521332812547	Flower:Stem	HMDB0048022	null	C55H100O5	M-H2O-H	29.9	0	1.88641384757759	51.6800082662455	TG(14:1(9Z)/20:3(5Z,8Z,11Z)/o-18:0)	Lipids and lipid-like molecules	Glycerolipids	Triradylcglycerols	821.740821200591	NA	0.51905	1	NA
0.52_821.7408m/z	0.743872096900688	0.109290172479119	0.0930735930735931	0.219945487636333	0.191872677847087	0.421521332812547	Flower:Stem	HMDB0048160	null	C55H100O5	M-H2O-H	29.9	0	1.88641384757759	51.6800082662455	TG(14:1(9Z)/20:3n6/o-18:0)	Lipids and lipid-like molecules	Glycerolipids	Triradylcglycerols	821.740821200591	NA	0.51905	1	NA
0.52_821.7408m/z	0.743872096900688	0.109290172479119	0.0930735930735931	0.219945487636333	0.191872677847087	0.421521332812547	Flower:Stem	HMDB0048786	null	C55H100O5	M-H2O-H	29.9	0	1.88641384757759	51.6800082662455	TG(16:1(9Z)/18:3(6Z,9Z,12Z)/o-18:0)	Lipids and lipid-like molecules	Fatty Acyls	Lineolic acids and derivatives	821.740821200591	NA	0.51905	1	NA
0.52_821.7408m/z	0.743872096900688	0.109290172479119	0.0930735930735931	0.219945487636333	0.191872677847087	0.421521332812547	Flower:Stem	HMDB0052970	null	C55H100O5	M-H2O-H	29.9	0	1.88641384757759	51.6800082662455	TG(18:3(6Z,9Z,12Z)/16:1(9Z)/o-18:0)	Lipids and lipid-like molecules	Fatty Acyls	Lineolic acids and derivatives	821.740821200591	NA	0.51905	1	NA
0.52_821.7408m/z	0.743872096900688	0.109290172479119	0.0930735930735931	0.219945487636333	0.191872677847087	0.421521332812547	Flower:Stem	HMDB0054022	null	C55H100O5	M-H2O-H	29.9	0	1.88641384757759	51.6800082662455	TG(20:4(5Z,8Z,11Z,14Z)/14:0/o-18:0)	Lipids and lipid-like molecules	Glycerolipids	Triradylcglycerols	821.740821200591	NA	0.51905	1	NA
0.52_821.7408m/z	0.743872096900688	0.109290172479119	0.0930735930735931	0.219945487636333	0.191872677847087	0.421521332812547	Flower:Stem	HMDB0055210	null	C55H100O5	M-H2O-H	29.9	0	1.88641384757759	51.6800082662455	TG(18:3(9Z,12Z,15Z)/16:1(9Z)/o-18:0)	Lipids and lipid-like molecules	Fatty Acyls	Lineolic acids and derivatives	821.740821200591	NA	0.51905	1	NA
0.52_821.7408m/z	0.743872096900688	0.109290172479119	0.0930735930735931	0.219945487636333	0.191872677847087	0.421521332812547	Flower:Stem	HMDB0055374	null	C55H100O5	M-H2O-H	29.9	0	1.88641384757759	51.6800082662455	TG(18:4(6Z,9Z,12Z,15Z)/16:0/o-18:0)	Lipids and lipid-like molecules	Fatty Acyls	Lineolic acids and derivatives	821.740821200591	NA	0.51905	1	NA
0.52_821.7408m/z	0.743872096900688	0.109290172479119	0.0930735930735931	0.219945487636333	0.191872677847087	0.421521332812547	Flower:Stem	HMDB0055540	null	C55H100O5	M-H2O-H	29.9	0	1.88641384757759	51.6800082662455	TG(20:4(8Z,11Z,14Z,17Z)/14:0/o-18:0)	Lipids and lipid-like molecules	Glycerolipids	Triradylcglycerols	821.740821200591	NA	0.51905	1	NA
0.52_821.7408m/z	1.53633796421363	0.0499586339703419	0.0930735930735931	0.134551228626265	0.20888576554261	0.537779760780559	Flower:Root	HMDB0042660	null	C55H100O5	M-H2O-H	29.9	0	1.88641384757759	51.6800082662455	TG(14:0/20:4(5Z,8Z,11Z,14Z)/o-18:0)	Lipids and lipid-like molecules	Glycerolipids	Triradylcglycerols	821.740821200591	NA	0.51905	1	NA
0.52_821.7408m/z	1.53633796421363	0.0499586339703419	0.0930735930735931	0.134551228626265	0.20888576554261	0.537779760780559	Flower:Root	HMDB0048022	null	C55H100O5	M-H2O-H	29.9	0	1.88641384757759	51.6800082662455	TG(14:1(9Z)/20:3(5Z,8Z,11Z)/o-18:0)	Lipids and lipid-like molecules	Glycerolipids	Triradylcglycerols	821.740821200591	NA	0.51905	1	NA
0.52_821.7408m/z	1.53633796421363	0.0499586339703419	0.0930735930735931	0.134551228626265	0.20888576554261	0.537779760780559	Flower:Root	HMDB0048160	null	C55H100O5	M-H2O-H	29.9	0	1.88641384757759	51.6800082662455	TG(14:1(9Z)/20:3n6/o-18:0)	Lipids and lipid-like molecules	Glycerolipids	Triradylcglycerols	821.740821200591	NA	0.51905	1	NA
0.52_821.7408m/z	1.53633796421363	0.0499586339703419	0.0930735930735931	0.134551228626265	0.20888576554261	0.537779760780559	Flower:Root	HMDB0048786	null	C55H100O5	M-H2O-H	29.9	0	1.88641384757759	51.6800082662455	TG(16:1(9Z)/18:3(6Z,9Z,12Z)/o-18:0)	Lipids and lipid-like molecules	Fatty Acyls	Lineolic acids and derivatives	821.740821200591	NA	0.51905	1	NA
0.52_821.7408m/z	1.53633796421363	0.0499586339703419	0.0930735930735931	0.134551228626265	0.20888576554261	0.537779760780559	Flower:Root	HMDB0052970	null	C55H100O5	M-H2O-H	29.9	0	1.88641384757759	51.6800082662455	TG(18:3(6Z,9Z,12Z)/16:1(9Z)/o-18:0)	Lipids and lipid-like molecules	Fatty Acyls	Lineolic acids and derivatives	821.740821200591	NA	0.51905	1	NA
0.52_821.7408m/z	1.53633796421363	0.0499586339703419	0.0930735930735931	0.134551228626265	0.20888576554261	0.537779760780559	Flower:Root	HMDB0054022	null	C55H100O5	M-H2O-H	29.9	0	1.88641384757759	51.6800082662455	TG(20:4(5Z,8Z,11Z,14Z)/14:0/o-18:0)	Lipids and lipid-like molecules	Glycerolipids	Triradylcglycerols	821.740821200591	NA	0.51905	1	NA
0.52_821.7408m/z	1.53633796421363	0.0499586339703419	0.0930735930735931	0.134551228626265	0.20888576554261	0.537779760780559	Flower:Root	HMDB0055210	null	C55H100O5	M-H2O-H	29.9	0	1.88641384757759	51.6800082662455	TG(18:3(9Z,12Z,15Z)/16:1(9Z)/o-18:0)	Lipids and lipid-like molecules	Fatty Acyls	Lineolic acids and derivatives	821.740821200591	NA	0.51905	1	NA
0.52_821.7408m/z	1.53633796421363	0.0499586339703419	0.0930735930735931	0.134551228626265	0.20888576554261	0.537779760780559	Flower:Root	HMDB0055374	null	C55H100O5	M-H2O-H	29.9	0	1.88641384757759	51.6800082662455	TG(18:4(6Z,9Z,12Z,15Z)/16:0/o-18:0)	Lipids and lipid-like molecules	Fatty Acyls	Lineolic acids and derivatives	821.740821200591	NA	0.51905	1	NA
0.52_821.7408m/z	1.53633796421363	0.0499586339703419	0.0930735930735931	0.134551228626265	0.20888576554261	0.537779760780559	Flower:Root	HMDB0055540	null	C55H100O5	M-H2O-H	29.9	0	1.88641384757759	51.6800082662455	TG(20:4(8Z,11Z,14Z,17Z)/14:0/o-18:0)	Lipids and lipid-like molecules	Glycerolipids	Triradylcglycerols	821.740821200591	NA	0.51905	1	NA
0.52_821.7408m/z	1.19492929412491	0.284706227478898	0.17965367965368	0.347402967348996	0.232346176001625	0.189506961014976	Leaf:Fruit	HMDB0042660	null	C55H100O5	M-H2O-H	29.9	0	1.88641384757759	51.6800082662455	TG(14:0/20:4(5Z,8Z,11Z,14Z)/o-18:0)	Lipids and lipid-like molecules	Glycerolipids	Triradylcglycerols	821.740821200591	NA	0.51905	1	NA
0.52_821.7408m/z	1.19492929412491	0.284706227478898	0.17965367965368	0.347402967348996	0.232346176001625	0.189506961014976	Leaf:Fruit	HMDB0048022	null	C55H100O5	M-H2O-H	29.9	0	1.88641384757759	51.6800082662455	TG(14:1(9Z)/20:3(5Z,8Z,11Z)/o-18:0)	Lipids and lipid-like molecules	Glycerolipids	Triradylcglycerols	821.740821200591	NA	0.51905	1	NA
0.52_821.7408m/z	1.19492929412491	0.284706227478898	0.17965367965368	0.347402967348996	0.232346176001625	0.189506961014976	Leaf:Fruit	HMDB0048160	null	C55H100O5	M-H2O-H	29.9	0	1.88641384757759	51.6800082662455	TG(14:1(9Z)/20:3n6/o-18:0)	Lipids and lipid-like molecules	Glycerolipids	Triradylcglycerols	821.740821200591	NA	0.51905	1	NA
0.52_821.7408m/z	1.19492929412491	0.284706227478898	0.17965367965368	0.347402967348996	0.232346176001625	0.189506961014976	Leaf:Fruit	HMDB0048786	null	C55H100O5	M-H2O-H	29.9	0	1.88641384757759	51.6800082662455	TG(16:1(9Z)/18:3(6Z,9Z,12Z)/o-18:0)	Lipids and lipid-like molecules	Fatty Acyls	Lineolic acids and derivatives	821.740821200591	NA	0.51905	1	NA
0.52_821.7408m/z	1.19492929412491	0.284706227478898	0.17965367965368	0.347402967348996	0.232346176001625	0.189506961014976	Leaf:Fruit	HMDB0052970	null	C55H100O5	M-H2O-H	29.9	0	1.88641384757759	51.6800082662455	TG(18:3(6Z,9Z,12Z)/16:1(9Z)/o-18:0)	Lipids and lipid-like molecules	Fatty Acyls	Lineolic acids and derivatives	821.740821200591	NA	0.51905	1	NA
0.52_821.7408m/z	1.19492929412491	0.284706227478898	0.17965367965368	0.347402967348996	0.232346176001625	0.189506961014976	Leaf:Fruit	HMDB0054022	null	C55H100O5	M-H2O-H	29.9	0	1.88641384757759	51.6800082662455	TG(20:4(5Z,8Z,11Z,14Z)/14:0/o-18:0)	Lipids and lipid-like molecules	Glycerolipids	Triradylcglycerols	821.740821200591	NA	0.51905	1	NA
0.52_821.7408m/z	1.19492929412491	0.284706227478898	0.17965367965368	0.347402967348996	0.232346176001625	0.189506961014976	Leaf:Fruit	HMDB0055210	null	C55H100O5	M-H2O-H	29.9	0	1.88641384757759	51.6800082662455	TG(18:3(9Z,12Z,15Z)/16:1(9Z)/o-18:0)	Lipids and lipid-like molecules	Fatty Acyls	Lineolic acids and derivatives	821.740821200591	NA	0.51905	1	NA
0.52_821.7408m/z	1.19492929412491	0.284706227478898	0.17965367965368	0.347402967348996	0.232346176001625	0.189506961014976	Leaf:Fruit	HMDB0055374	null	C55H100O5	M-H2O-H	29.9	0	1.88641384757759	51.6800082662455	TG(18:4(6Z,9Z,12Z,15Z)/16:0/o-18:0)	Lipids and lipid-like molecules	Fatty Acyls	Lineolic acids and derivatives	821.740821200591	NA	0.51905	1	NA
0.52_821.7408m/z	1.19492929412491	0.284706227478898	0.17965367965368	0.347402967348996	0.232346176001625	0.189506961014976	Leaf:Fruit	HMDB0055540	null	C55H100O5	M-H2O-H	29.9	0	1.88641384757759	51.6800082662455	TG(20:4(8Z,11Z,14Z,17Z)/14:0/o-18:0)	Lipids and lipid-like molecules	Glycerolipids	Triradylcglycerols	821.740821200591	NA	0.51905	1	NA
0.52_821.7408m/z	1.30732901987747	0.133624802281011	0.393939393939394	0.183556090098427	0.463868481015354	0.304962936212396	Leaf:Stem	HMDB0042660	null	C55H100O5	M-H2O-H	29.9	0	1.88641384757759	51.6800082662455	TG(14:0/20:4(5Z,8Z,11Z,14Z)/o-18:0)	Lipids and lipid-like molecules	Glycerolipids	Triradylcglycerols	821.740821200591	NA	0.51905	1	NA
0.52_821.7408m/z	1.30732901987747	0.133624802281011	0.393939393939394	0.183556090098427	0.463868481015354	0.304962936212396	Leaf:Stem	HMDB0048022	null	C55H100O5	M-H2O-H	29.9	0	1.88641384757759	51.6800082662455	TG(14:1(9Z)/20:3(5Z,8Z,11Z)/o-18:0)	Lipids and lipid-like molecules	Glycerolipids	Triradylcglycerols	821.740821200591	NA	0.51905	1	NA
0.52_821.7408m/z	1.30732901987747	0.133624802281011	0.393939393939394	0.183556090098427	0.463868481015354	0.304962936212396	Leaf:Stem	HMDB0048160	null	C55H100O5	M-H2O-H	29.9	0	1.88641384757759	51.6800082662455	TG(14:1(9Z)/20:3n6/o-18:0)	Lipids and lipid-like molecules	Glycerolipids	Triradylcglycerols	821.740821200591	NA	0.51905	1	NA
0.52_821.7408m/z	1.30732901987747	0.133624802281011	0.393939393939394	0.183556090098427	0.463868481015354	0.304962936212396	Leaf:Stem	HMDB0048786	null	C55H100O5	M-H2O-H	29.9	0	1.88641384757759	51.6800082662455	TG(16:1(9Z)/18:3(6Z,9Z,12Z)/o-18:0)	Lipids and lipid-like molecules	Fatty Acyls	Lineolic acids and derivatives	821.740821200591	NA	0.51905	1	NA
0.52_821.7408m/z	1.30732901987747	0.133624802281011	0.393939393939394	0.183556090098427	0.463868481015354	0.304962936212396	Leaf:Stem	HMDB0052970	null	C55H100O5	M-H2O-H	29.9	0	1.88641384757759	51.6800082662455	TG(18:3(6Z,9Z,12Z)/16:1(9Z)/o-18:0)	Lipids and lipid-like molecules	Fatty Acyls	Lineolic acids and derivatives	821.740821200591	NA	0.51905	1	NA
0.52_821.7408m/z	1.30732901987747	0.133624802281011	0.393939393939394	0.183556090098427	0.463868481015354	0.304962936212396	Leaf:Stem	HMDB0054022	null	C55H100O5	M-H2O-H	29.9	0	1.88641384757759	51.6800082662455	TG(20:4(5Z,8Z,11Z,14Z)/14:0/o-18:0)	Lipids and lipid-like molecules	Glycerolipids	Triradylcglycerols	821.740821200591	NA	0.51905	1	NA
0.52_821.7408m/z	1.30732901987747	0.133624802281011	0.393939393939394	0.183556090098427	0.463868481015354	0.304962936212396	Leaf:Stem	HMDB0055210	null	C55H100O5	M-H2O-H	29.9	0	1.88641384757759	51.6800082662455	TG(18:3(9Z,12Z,15Z)/16:1(9Z)/o-18:0)	Lipids and lipid-like molecules	Fatty Acyls	Lineolic acids and derivatives	821.740821200591	NA	0.51905	1	NA
0.52_821.7408m/z	1.30732901987747	0.133624802281011	0.393939393939394	0.183556090098427	0.463868481015354	0.304962936212396	Leaf:Stem	HMDB0055374	null	C55H100O5	M-H2O-H	29.9	0	1.88641384757759	51.6800082662455	TG(18:4(6Z,9Z,12Z,15Z)/16:0/o-18:0)	Lipids and lipid-like molecules	Fatty Acyls	Lineolic acids and derivatives	821.740821200591	NA	0.51905	1	NA
0.52_821.7408m/z	1.30732901987747	0.133624802281011	0.393939393939394	0.183556090098427	0.463868481015354	0.304962936212396	Leaf:Stem	HMDB0055540	null	C55H100O5	M-H2O-H	29.9	0	1.88641384757759	51.6800082662455	TG(20:4(8Z,11Z,14Z,17Z)/14:0/o-18:0)	Lipids and lipid-like molecules	Glycerolipids	Triradylcglycerols	821.740821200591	NA	0.51905	1	NA
0.52_821.7408m/z	2.70005988035347	0.000256485748502511	0.00216450216450216	0.000932250586097196	0.00442621409182307	1.0295984597248	Leaf:Root	HMDB0042660	null	C55H100O5	M-H2O-H	29.9	0	1.88641384757759	51.6800082662455	TG(14:0/20:4(5Z,8Z,11Z,14Z)/o-18:0)	Lipids and lipid-like molecules	Glycerolipids	Triradylcglycerols	821.740821200591	NA	0.51905	1	NA
0.52_821.7408m/z	2.70005988035347	0.000256485748502511	0.00216450216450216	0.000932250586097196	0.00442621409182307	1.0295984597248	Leaf:Root	HMDB0048022	null	C55H100O5	M-H2O-H	29.9	0	1.88641384757759	51.6800082662455	TG(14:1(9Z)/20:3(5Z,8Z,11Z)/o-18:0)	Lipids and lipid-like molecules	Glycerolipids	Triradylcglycerols	821.740821200591	NA	0.51905	1	NA
0.52_821.7408m/z	2.70005988035347	0.000256485748502511	0.00216450216450216	0.000932250586097196	0.00442621409182307	1.0295984597248	Leaf:Root	HMDB0048160	null	C55H100O5	M-H2O-H	29.9	0	1.88641384757759	51.6800082662455	TG(14:1(9Z)/20:3n6/o-18:0)	Lipids and lipid-like molecules	Glycerolipids	Triradylcglycerols	821.740821200591	NA	0.51905	1	NA
0.52_821.7408m/z	2.70005988035347	0.000256485748502511	0.00216450216450216	0.000932250586097196	0.00442621409182307	1.0295984597248	Leaf:Root	HMDB0048786	null	C55H100O5	M-H2O-H	29.9	0	1.88641384757759	51.6800082662455	TG(16:1(9Z)/18:3(6Z,9Z,12Z)/o-18:0)	Lipids and lipid-like molecules	Fatty Acyls	Lineolic acids and derivatives	821.740821200591	NA	0.51905	1	NA
0.52_821.7408m/z	2.70005988035347	0.000256485748502511	0.00216450216450216	0.000932250586097196	0.00442621409182307	1.0295984597248	Leaf:Root	HMDB0052970	null	C55H100O5	M-H2O-H	29.9	0	1.88641384757759	51.6800082662455	TG(18:3(6Z,9Z,12Z)/16:1(9Z)/o-18:0)	Lipids and lipid-like molecules	Fatty Acyls	Lineolic acids and derivatives	821.740821200591	NA	0.51905	1	NA
0.52_821.7408m/z	2.70005988035347	0.000256485748502511	0.00216450216450216	0.000932250586097196	0.00442621409182307	1.0295984597248	Leaf:Root	HMDB0054022	null	C55H100O5	M-H2O-H	29.9	0	1.88641384757759	51.6800082662455	TG(20:4(5Z,8Z,11Z,14Z)/14:0/o-18:0)	Lipids and lipid-like molecules	Glycerolipids	Triradylcglycerols	821.740821200591	NA	0.51905	1	NA
0.52_821.7408m/z	2.70005988035347	0.000256485748502511	0.00216450216450216	0.000932250586097196	0.00442621409182307	1.0295984597248	Leaf:Root	HMDB0055210	null	C55H100O5	M-H2O-H	29.9	0	1.88641384757759	51.6800082662455	TG(18:3(9Z,12Z,15Z)/16:1(9Z)/o-18:0)	Lipids and lipid-like molecules	Fatty Acyls	Lineolic acids and derivatives	821.740821200591	NA	0.51905	1	NA
0.52_821.7408m/z	2.70005988035347	0.000256485748502511	0.00216450216450216	0.000932250586097196	0.00442621409182307	1.0295984597248	Leaf:Root	HMDB0055374	null	C55H100O5	M-H2O-H	29.9	0	1.88641384757759	51.6800082662455	TG(18:4(6Z,9Z,12Z,15Z)/16:0/o-18:0)	Lipids and lipid-like molecules	Fatty Acyls	Lineolic acids and derivatives	821.740821200591	NA	0.51905	1	NA
0.52_821.7408m/z	2.70005988035347	0.000256485748502511	0.00216450216450216	0.000932250586097196	0.00442621409182307	1.0295984597248	Leaf:Root	HMDB0055540	null	C55H100O5	M-H2O-H	29.9	0	1.88641384757759	51.6800082662455	TG(20:4(8Z,11Z,14Z,17Z)/14:0/o-18:0)	Lipids and lipid-like molecules	Glycerolipids	Triradylcglycerols	821.740821200591	NA	0.51905	1	NA
0.52_821.7408m/z	1.09406391349279	0.428820422921093	0.818181818181818	0.509091328217786	0.858128101242773	0.161446904734579	Fruit:Stem	HMDB0042660	null	C55H100O5	M-H2O-H	29.9	0	1.88641384757759	51.6800082662455	TG(14:0/20:4(5Z,8Z,11Z,14Z)/o-18:0)	Lipids and lipid-like molecules	Glycerolipids	Triradylcglycerols	821.740821200591	NA	0.51905	1	NA
0.52_821.7408m/z	1.09406391349279	0.428820422921093	0.818181818181818	0.509091328217786	0.858128101242773	0.161446904734579	Fruit:Stem	HMDB0048022	null	C55H100O5	M-H2O-H	29.9	0	1.88641384757759	51.6800082662455	TG(14:1(9Z)/20:3(5Z,8Z,11Z)/o-18:0)	Lipids and lipid-like molecules	Glycerolipids	Triradylcglycerols	821.740821200591	NA	0.51905	1	NA
0.52_821.7408m/z	1.09406391349279	0.428820422921093	0.818181818181818	0.509091328217786	0.858128101242773	0.161446904734579	Fruit:Stem	HMDB0048160	null	C55H100O5	M-H2O-H	29.9	0	1.88641384757759	51.6800082662455	TG(14:1(9Z)/20:3n6/o-18:0)	Lipids and lipid-like molecules	Glycerolipids	Triradylcglycerols	821.740821200591	NA	0.51905	1	NA
0.52_821.7408m/z	1.09406391349279	0.428820422921093	0.818181818181818	0.509091328217786	0.858128101242773	0.161446904734579	Fruit:Stem	HMDB0048786	null	C55H100O5	M-H2O-H	29.9	0	1.88641384757759	51.6800082662455	TG(16:1(9Z)/18:3(6Z,9Z,12Z)/o-18:0)	Lipids and lipid-like molecules	Fatty Acyls	Lineolic acids and derivatives	821.740821200591	NA	0.51905	1	NA
0.52_821.7408m/z	1.09406391349279	0.428820422921093	0.818181818181818	0.509091328217786	0.858128101242773	0.161446904734579	Fruit:Stem	HMDB0052970	null	C55H100O5	M-H2O-H	29.9	0	1.88641384757759	51.6800082662455	TG(18:3(6Z,9Z,12Z)/16:1(9Z)/o-18:0)	Lipids and lipid-like molecules	Fatty Acyls	Lineolic acids and derivatives	821.740821200591	NA	0.51905	1	NA
0.52_821.7408m/z	1.09406391349279	0.428820422921093	0.818181818181818	0.509091328217786	0.858128101242773	0.161446904734579	Fruit:Stem	HMDB0054022	null	C55H100O5	M-H2O-H	29.9	0	1.88641384757759	51.6800082662455	TG(20:4(5Z,8Z,11Z,14Z)/14:0/o-18:0)	Lipids and lipid-like molecules	Glycerolipids	Triradylcglycerols	821.740821200591	NA	0.51905	1	NA
0.52_821.7408m/z	1.09406391349279	0.428820422921093	0.818181818181818	0.509091328217786	0.858128101242773	0.161446904734579	Fruit:Stem	HMDB0055210	null	C55H100O5	M-H2O-H	29.9	0	1.88641384757759	51.6800082662455	TG(18:3(9Z,12Z,15Z)/16:1(9Z)/o-18:0)	Lipids and lipid-like molecules	Fatty Acyls	Lineolic acids and derivatives	821.740821200591	NA	0.51905	1	NA
0.52_821.7408m/z	1.09406391349279	0.428820422921093	0.818181818181818	0.509091328217786	0.858128101242773	0.161446904734579	Fruit:Stem	HMDB0055374	null	C55H100O5	M-H2O-H	29.9	0	1.88641384757759	51.6800082662455	TG(18:4(6Z,9Z,12Z,15Z)/16:0/o-18:0)	Lipids and lipid-like molecules	Fatty Acyls	Lineolic acids and derivatives	821.740821200591	NA	0.51905	1	NA
0.52_821.7408m/z	1.09406391349279	0.428820422921093	0.818181818181818	0.509091328217786	0.858128101242773	0.161446904734579	Fruit:Stem	HMDB0055540	null	C55H100O5	M-H2O-H	29.9	0	1.88641384757759	51.6800082662455	TG(20:4(8Z,11Z,14Z,17Z)/14:0/o-18:0)	Lipids and lipid-like molecules	Glycerolipids	Triradylcglycerols	821.740821200591	NA	0.51905	1	NA
0.52_821.7408m/z	2.25959803113775	8.07837323895768e-06	0.00216450216450216	0.000340103572844158	0.0126458850308223	1.32151312729591	Fruit:Root	HMDB0042660	null	C55H100O5	M-H2O-H	29.9	0	1.88641384757759	51.6800082662455	TG(14:0/20:4(5Z,8Z,11Z,14Z)/o-18:0)	Lipids and lipid-like molecules	Glycerolipids	Triradylcglycerols	821.740821200591	NA	0.51905	1	NA
0.52_821.7408m/z	2.25959803113775	8.07837323895768e-06	0.00216450216450216	0.000340103572844158	0.0126458850308223	1.32151312729591	Fruit:Root	HMDB0048022	null	C55H100O5	M-H2O-H	29.9	0	1.88641384757759	51.6800082662455	TG(14:1(9Z)/20:3(5Z,8Z,11Z)/o-18:0)	Lipids and lipid-like molecules	Glycerolipids	Triradylcglycerols	821.740821200591	NA	0.51905	1	NA
0.52_821.7408m/z	2.25959803113775	8.07837323895768e-06	0.00216450216450216	0.000340103572844158	0.0126458850308223	1.32151312729591	Fruit:Root	HMDB0048160	null	C55H100O5	M-H2O-H	29.9	0	1.88641384757759	51.6800082662455	TG(14:1(9Z)/20:3n6/o-18:0)	Lipids and lipid-like molecules	Glycerolipids	Triradylcglycerols	821.740821200591	NA	0.51905	1	NA
0.52_821.7408m/z	2.25959803113775	8.07837323895768e-06	0.00216450216450216	0.000340103572844158	0.0126458850308223	1.32151312729591	Fruit:Root	HMDB0048786	null	C55H100O5	M-H2O-H	29.9	0	1.88641384757759	51.6800082662455	TG(16:1(9Z)/18:3(6Z,9Z,12Z)/o-18:0)	Lipids and lipid-like molecules	Fatty Acyls	Lineolic acids and derivatives	821.740821200591	NA	0.51905	1	NA
0.52_821.7408m/z	2.25959803113775	8.07837323895768e-06	0.00216450216450216	0.000340103572844158	0.0126458850308223	1.32151312729591	Fruit:Root	HMDB0052970	null	C55H100O5	M-H2O-H	29.9	0	1.88641384757759	51.6800082662455	TG(18:3(6Z,9Z,12Z)/16:1(9Z)/o-18:0)	Lipids and lipid-like molecules	Fatty Acyls	Lineolic acids and derivatives	821.740821200591	NA	0.51905	1	NA
0.52_821.7408m/z	2.25959803113775	8.07837323895768e-06	0.00216450216450216	0.000340103572844158	0.0126458850308223	1.32151312729591	Fruit:Root	HMDB0054022	null	C55H100O5	M-H2O-H	29.9	0	1.88641384757759	51.6800082662455	TG(20:4(5Z,8Z,11Z,14Z)/14:0/o-18:0)	Lipids and lipid-like molecules	Glycerolipids	Triradylcglycerols	821.740821200591	NA	0.51905	1	NA
0.52_821.7408m/z	2.25959803113775	8.07837323895768e-06	0.00216450216450216	0.000340103572844158	0.0126458850308223	1.32151312729591	Fruit:Root	HMDB0055210	null	C55H100O5	M-H2O-H	29.9	0	1.88641384757759	51.6800082662455	TG(18:3(9Z,12Z,15Z)/16:1(9Z)/o-18:0)	Lipids and lipid-like molecules	Fatty Acyls	Lineolic acids and derivatives	821.740821200591	NA	0.51905	1	NA
0.52_821.7408m/z	2.25959803113775	8.07837323895768e-06	0.00216450216450216	0.000340103572844158	0.0126458850308223	1.32151312729591	Fruit:Root	HMDB0055374	null	C55H100O5	M-H2O-H	29.9	0	1.88641384757759	51.6800082662455	TG(18:4(6Z,9Z,12Z,15Z)/16:0/o-18:0)	Lipids and lipid-like molecules	Fatty Acyls	Lineolic acids and derivatives	821.740821200591	NA	0.51905	1	NA
0.52_821.7408m/z	2.25959803113775	8.07837323895768e-06	0.00216450216450216	0.000340103572844158	0.0126458850308223	1.32151312729591	Fruit:Root	HMDB0055540	null	C55H100O5	M-H2O-H	29.9	0	1.88641384757759	51.6800082662455	TG(20:4(8Z,11Z,14Z,17Z)/14:0/o-18:0)	Lipids and lipid-like molecules	Glycerolipids	Triradylcglycerols	821.740821200591	NA	0.51905	1	NA
0.52_821.7408m/z	2.06532543782018	0.000754644068992311	0.00216450216450216	0.00300923751071756	0.00564928321937668	0.856257828245195	Stem:Root	HMDB0042660	null	C55H100O5	M-H2O-H	29.9	0	1.88641384757759	51.6800082662455	TG(14:0/20:4(5Z,8Z,11Z,14Z)/o-18:0)	Lipids and lipid-like molecules	Glycerolipids	Triradylcglycerols	821.740821200591	NA	0.51905	1	NA
0.52_821.7408m/z	2.06532543782018	0.000754644068992311	0.00216450216450216	0.00300923751071756	0.00564928321937668	0.856257828245195	Stem:Root	HMDB0048022	null	C55H100O5	M-H2O-H	29.9	0	1.88641384757759	51.6800082662455	TG(14:1(9Z)/20:3(5Z,8Z,11Z)/o-18:0)	Lipids and lipid-like molecules	Glycerolipids	Triradylcglycerols	821.740821200591	NA	0.51905	1	NA
0.52_821.7408m/z	2.06532543782018	0.000754644068992311	0.00216450216450216	0.00300923751071756	0.00564928321937668	0.856257828245195	Stem:Root	HMDB0048160	null	C55H100O5	M-H2O-H	29.9	0	1.88641384757759	51.6800082662455	TG(14:1(9Z)/20:3n6/o-18:0)	Lipids and lipid-like molecules	Glycerolipids	Triradylcglycerols	821.740821200591	NA	0.51905	1	NA
0.52_821.7408m/z	2.06532543782018	0.000754644068992311	0.00216450216450216	0.00300923751071756	0.00564928321937668	0.856257828245195	Stem:Root	HMDB0048786	null	C55H100O5	M-H2O-H	29.9	0	1.88641384757759	51.6800082662455	TG(16:1(9Z)/18:3(6Z,9Z,12Z)/o-18:0)	Lipids and lipid-like molecules	Fatty Acyls	Lineolic acids and derivatives	821.740821200591	NA	0.51905	1	NA
0.52_821.7408m/z	2.06532543782018	0.000754644068992311	0.00216450216450216	0.00300923751071756	0.00564928321937668	0.856257828245195	Stem:Root	HMDB0052970	null	C55H100O5	M-H2O-H	29.9	0	1.88641384757759	51.6800082662455	TG(18:3(6Z,9Z,12Z)/16:1(9Z)/o-18:0)	Lipids and lipid-like molecules	Fatty Acyls	Lineolic acids and derivatives	821.740821200591	NA	0.51905	1	NA
0.52_821.7408m/z	2.06532543782018	0.000754644068992311	0.00216450216450216	0.00300923751071756	0.00564928321937668	0.856257828245195	Stem:Root	HMDB0054022	null	C55H100O5	M-H2O-H	29.9	0	1.88641384757759	51.6800082662455	TG(20:4(5Z,8Z,11Z,14Z)/14:0/o-18:0)	Lipids and lipid-like molecules	Glycerolipids	Triradylcglycerols	821.740821200591	NA	0.51905	1	NA
0.52_821.7408m/z	2.06532543782018	0.000754644068992311	0.00216450216450216	0.00300923751071756	0.00564928321937668	0.856257828245195	Stem:Root	HMDB0055210	null	C55H100O5	M-H2O-H	29.9	0	1.88641384757759	51.6800082662455	TG(18:3(9Z,12Z,15Z)/16:1(9Z)/o-18:0)	Lipids and lipid-like molecules	Fatty Acyls	Lineolic acids and derivatives	821.740821200591	NA	0.51905	1	NA
0.52_821.7408m/z	2.06532543782018	0.000754644068992311	0.00216450216450216	0.00300923751071756	0.00564928321937668	0.856257828245195	Stem:Root	HMDB0055374	null	C55H100O5	M-H2O-H	29.9	0	1.88641384757759	51.6800082662455	TG(18:4(6Z,9Z,12Z,15Z)/16:0/o-18:0)	Lipids and lipid-like molecules	Fatty Acyls	Lineolic acids and derivatives	821.740821200591	NA	0.51905	1	NA
0.52_821.7408m/z	2.06532543782018	0.000754644068992311	0.00216450216450216	0.00300923751071756	0.00564928321937668	0.856257828245195	Stem:Root	HMDB0055540	null	C55H100O5	M-H2O-H	29.9	0	1.88641384757759	51.6800082662455	TG(20:4(8Z,11Z,14Z,17Z)/14:0/o-18:0)	Lipids and lipid-like molecules	Glycerolipids	Triradylcglycerols	821.740821200591	NA	0.51905	1	NA
0.52_833.7611m/z	0.820635595876723	0.384850465690437	0.393939393939394	0.565265989052328	0.55071320581082	0.308834499749414	Flower:Rhizome	HMDB0071843	null	C53H102O6	M-H	28.7	0	0.915524116067579	44.3737640755426	TG(10:0/18:0/22:0)	Lipids and lipid-like molecules	Glycerolipids	Triradylcglycerols	833.761128806407	NA	0.51905	1	NA
0.52_833.7611m/z	0.820635595876723	0.384850465690437	0.393939393939394	0.565265989052328	0.55071320581082	0.308834499749414	Flower:Rhizome	HMDB0072639	null	C53H102O6	M-H	28.7	0	0.915524116067579	44.3737640755426	TG(10:0/i-19:0/21:0)	Lipids and lipid-like molecules	Glycerolipids	Triradylcglycerols	833.761128806407	NA	0.51905	1	NA
0.52_833.7611m/z	0.820635595876723	0.384850465690437	0.393939393939394	0.565265989052328	0.55071320581082	0.308834499749414	Flower:Rhizome	HMDB0072730	null	C53H102O6	M-H	28.7	0	0.915524116067579	44.3737640755426	TG(10:0/i-18:0/22:0)	Lipids and lipid-like molecules	Glycerolipids	Triradylcglycerols	833.761128806407	NA	0.51905	1	NA
0.52_833.7611m/z	0.820635595876723	0.384850465690437	0.393939393939394	0.565265989052328	0.55071320581082	0.308834499749414	Flower:Rhizome	HMDB0072744	null	C53H102O6	M-H	28.7	0	0.915524116067579	44.3737640755426	TG(10:0/19:0/21:0)	Lipids and lipid-like molecules	Glycerolipids	Triradylcglycerols	833.761128806407	NA	0.51905	1	NA
0.52_833.7611m/z	1.02757865621038	0.730061687661893	0.937229437229437	0.774496966227529	0.950618429189858	0.149489735704724	Leaf:Rhizome	HMDB0071843	null	C53H102O6	M-H	28.7	0	0.915524116067579	44.3737640755426	TG(10:0/18:0/22:0)	Lipids and lipid-like molecules	Glycerolipids	Triradylcglycerols	833.761128806407	NA	0.51905	1	NA
0.52_833.7611m/z	1.02757865621038	0.730061687661893	0.937229437229437	0.774496966227529	0.950618429189858	0.149489735704724	Leaf:Rhizome	HMDB0072639	null	C53H102O6	M-H	28.7	0	0.915524116067579	44.3737640755426	TG(10:0/i-19:0/21:0)	Lipids and lipid-like molecules	Glycerolipids	Triradylcglycerols	833.761128806407	NA	0.51905	1	NA
0.52_833.7611m/z	1.02757865621038	0.730061687661893	0.937229437229437	0.774496966227529	0.950618429189858	0.149489735704724	Leaf:Rhizome	HMDB0072730	null	C53H102O6	M-H	28.7	0	0.915524116067579	44.3737640755426	TG(10:0/i-18:0/22:0)	Lipids and lipid-like molecules	Glycerolipids	Triradylcglycerols	833.761128806407	NA	0.51905	1	NA
0.52_833.7611m/z	1.02757865621038	0.730061687661893	0.937229437229437	0.774496966227529	0.950618429189858	0.149489735704724	Leaf:Rhizome	HMDB0072744	null	C53H102O6	M-H	28.7	0	0.915524116067579	44.3737640755426	TG(10:0/19:0/21:0)	Lipids and lipid-like molecules	Glycerolipids	Triradylcglycerols	833.761128806407	NA	0.51905	1	NA
0.52_833.7611m/z	1.18343454927544	0.30719850491677	0.484848484848485	0.42674665464976	0.596572272883038	0.314666676055018	Fruit:Rhizome	HMDB0071843	null	C53H102O6	M-H	28.7	0	0.915524116067579	44.3737640755426	TG(10:0/18:0/22:0)	Lipids and lipid-like molecules	Glycerolipids	Triradylcglycerols	833.761128806407	NA	0.51905	1	NA
0.52_833.7611m/z	1.18343454927544	0.30719850491677	0.484848484848485	0.42674665464976	0.596572272883038	0.314666676055018	Fruit:Rhizome	HMDB0072639	null	C53H102O6	M-H	28.7	0	0.915524116067579	44.3737640755426	TG(10:0/i-19:0/21:0)	Lipids and lipid-like molecules	Glycerolipids	Triradylcglycerols	833.761128806407	NA	0.51905	1	NA
0.52_833.7611m/z	1.18343454927544	0.30719850491677	0.484848484848485	0.42674665464976	0.596572272883038	0.314666676055018	Fruit:Rhizome	HMDB0072730	null	C53H102O6	M-H	28.7	0	0.915524116067579	44.3737640755426	TG(10:0/i-18:0/22:0)	Lipids and lipid-like molecules	Glycerolipids	Triradylcglycerols	833.761128806407	NA	0.51905	1	NA
0.52_833.7611m/z	1.18343454927544	0.30719850491677	0.484848484848485	0.42674665464976	0.596572272883038	0.314666676055018	Fruit:Rhizome	HMDB0072744	null	C53H102O6	M-H	28.7	0	0.915524116067579	44.3737640755426	TG(10:0/19:0/21:0)	Lipids and lipid-like molecules	Glycerolipids	Triradylcglycerols	833.761128806407	NA	0.51905	1	NA
0.52_833.7611m/z	0.585888407481188	0.0313174081256616	0.025974025974026	0.0993100852675219	0.0784181584181584	0.867994060045079	Stem:Rhizome	HMDB0071843	null	C53H102O6	M-H	28.7	0	0.915524116067579	44.3737640755426	TG(10:0/18:0/22:0)	Lipids and lipid-like molecules	Glycerolipids	Triradylcglycerols	833.761128806407	NA	0.51905	1	NA
0.52_833.7611m/z	0.585888407481188	0.0313174081256616	0.025974025974026	0.0993100852675219	0.0784181584181584	0.867994060045079	Stem:Rhizome	HMDB0072639	null	C53H102O6	M-H	28.7	0	0.915524116067579	44.3737640755426	TG(10:0/i-19:0/21:0)	Lipids and lipid-like molecules	Glycerolipids	Triradylcglycerols	833.761128806407	NA	0.51905	1	NA
0.52_833.7611m/z	0.585888407481188	0.0313174081256616	0.025974025974026	0.0993100852675219	0.0784181584181584	0.867994060045079	Stem:Rhizome	HMDB0072730	null	C53H102O6	M-H	28.7	0	0.915524116067579	44.3737640755426	TG(10:0/i-18:0/22:0)	Lipids and lipid-like molecules	Glycerolipids	Triradylcglycerols	833.761128806407	NA	0.51905	1	NA
0.52_833.7611m/z	0.585888407481188	0.0313174081256616	0.025974025974026	0.0993100852675219	0.0784181584181584	0.867994060045079	Stem:Rhizome	HMDB0072744	null	C53H102O6	M-H	28.7	0	0.915524116067579	44.3737640755426	TG(10:0/19:0/21:0)	Lipids and lipid-like molecules	Glycerolipids	Triradylcglycerols	833.761128806407	NA	0.51905	1	NA
0.52_833.7611m/z	0.585888407481188	0.0313174081256616	0.025974025974026	0.0993100852675219	0.0784181584181584	0.867994060045079	Stem:Rhizome	HMDB0071843	null	C53H102O6	M-H	28.7	0	0.915524116067579	44.3737640755426	TG(10:0/18:0/22:0)	Lipids and lipid-like molecules	Glycerolipids	Triradylcglycerols	833.761128806407	NA	0.51905	1	NA
0.52_833.7611m/z	0.585888407481188	0.0313174081256616	0.025974025974026	0.0993100852675219	0.0784181584181584	0.867994060045079	Stem:Rhizome	HMDB0072639	null	C53H102O6	M-H	28.7	0	0.915524116067579	44.3737640755426	TG(10:0/i-19:0/21:0)	Lipids and lipid-like molecules	Glycerolipids	Triradylcglycerols	833.761128806407	NA	0.51905	1	NA
0.52_833.7611m/z	0.585888407481188	0.0313174081256616	0.025974025974026	0.0993100852675219	0.0784181584181584	0.867994060045079	Stem:Rhizome	HMDB0072730	null	C53H102O6	M-H	28.7	0	0.915524116067579	44.3737640755426	TG(10:0/i-18:0/22:0)	Lipids and lipid-like molecules	Glycerolipids	Triradylcglycerols	833.761128806407	NA	0.51905	1	NA
0.52_833.7611m/z	0.585888407481188	0.0313174081256616	0.025974025974026	0.0993100852675219	0.0784181584181584	0.867994060045079	Stem:Rhizome	HMDB0072744	null	C53H102O6	M-H	28.7	0	0.915524116067579	44.3737640755426	TG(10:0/19:0/21:0)	Lipids and lipid-like molecules	Glycerolipids	Triradylcglycerols	833.761128806407	NA	0.51905	1	NA
0.52_833.7611m/z	0.798610978261417	0.19743904457377	0.393939393939394	0.26564064805509	0.472501681091516	0.302299877611383	Flower:Leaf	HMDB0071843	null	C53H102O6	M-H	28.7	0	0.915524116067579	44.3737640755426	TG(10:0/18:0/22:0)	Lipids and lipid-like molecules	Glycerolipids	Triradylcglycerols	833.761128806407	NA	0.51905	1	NA
0.52_833.7611m/z	0.798610978261417	0.19743904457377	0.393939393939394	0.26564064805509	0.472501681091516	0.302299877611383	Flower:Leaf	HMDB0072639	null	C53H102O6	M-H	28.7	0	0.915524116067579	44.3737640755426	TG(10:0/i-19:0/21:0)	Lipids and lipid-like molecules	Glycerolipids	Triradylcglycerols	833.761128806407	NA	0.51905	1	NA
0.52_833.7611m/z	0.798610978261417	0.19743904457377	0.393939393939394	0.26564064805509	0.472501681091516	0.302299877611383	Flower:Leaf	HMDB0072730	null	C53H102O6	M-H	28.7	0	0.915524116067579	44.3737640755426	TG(10:0/i-18:0/22:0)	Lipids and lipid-like molecules	Glycerolipids	Triradylcglycerols	833.761128806407	NA	0.51905	1	NA
0.52_833.7611m/z	0.798610978261417	0.19743904457377	0.393939393939394	0.26564064805509	0.472501681091516	0.302299877611383	Flower:Leaf	HMDB0072744	null	C53H102O6	M-H	28.7	0	0.915524116067579	44.3737640755426	TG(10:0/19:0/21:0)	Lipids and lipid-like molecules	Glycerolipids	Triradylcglycerols	833.761128806407	NA	0.51905	1	NA
0.52_833.7611m/z	0.693435557022702	0.0741336931890076	0.0649350649350649	0.265583668071301	0.243957835886087	0.760459747537535	Flower:Fruit	HMDB0071843	null	C53H102O6	M-H	28.7	0	0.915524116067579	44.3737640755426	TG(10:0/18:0/22:0)	Lipids and lipid-like molecules	Glycerolipids	Triradylcglycerols	833.761128806407	NA	0.51905	1	NA
0.52_833.7611m/z	0.693435557022702	0.0741336931890076	0.0649350649350649	0.265583668071301	0.243957835886087	0.760459747537535	Flower:Fruit	HMDB0072639	null	C53H102O6	M-H	28.7	0	0.915524116067579	44.3737640755426	TG(10:0/i-19:0/21:0)	Lipids and lipid-like molecules	Glycerolipids	Triradylcglycerols	833.761128806407	NA	0.51905	1	NA
0.52_833.7611m/z	0.693435557022702	0.0741336931890076	0.0649350649350649	0.265583668071301	0.243957835886087	0.760459747537535	Flower:Fruit	HMDB0072730	null	C53H102O6	M-H	28.7	0	0.915524116067579	44.3737640755426	TG(10:0/i-18:0/22:0)	Lipids and lipid-like molecules	Glycerolipids	Triradylcglycerols	833.761128806407	NA	0.51905	1	NA
0.52_833.7611m/z	0.693435557022702	0.0741336931890076	0.0649350649350649	0.265583668071301	0.243957835886087	0.760459747537535	Flower:Fruit	HMDB0072744	null	C53H102O6	M-H	28.7	0	0.915524116067579	44.3737640755426	TG(10:0/19:0/21:0)	Lipids and lipid-like molecules	Glycerolipids	Triradylcglycerols	833.761128806407	NA	0.51905	1	NA
0.52_833.7611m/z	1.40066877138727	0.212002847985384	0.30952380952381	0.356873590601075	0.479421422849043	0.438733766678359	Flower:Stem	HMDB0071843	null	C53H102O6	M-H	28.7	0	0.915524116067579	44.3737640755426	TG(10:0/18:0/22:0)	Lipids and lipid-like molecules	Glycerolipids	Triradylcglycerols	833.761128806407	NA	0.51905	1	NA
0.52_833.7611m/z	1.40066877138727	0.212002847985384	0.30952380952381	0.356873590601075	0.479421422849043	0.438733766678359	Flower:Stem	HMDB0072639	null	C53H102O6	M-H	28.7	0	0.915524116067579	44.3737640755426	TG(10:0/i-19:0/21:0)	Lipids and lipid-like molecules	Glycerolipids	Triradylcglycerols	833.761128806407	NA	0.51905	1	NA
0.52_833.7611m/z	1.40066877138727	0.212002847985384	0.30952380952381	0.356873590601075	0.479421422849043	0.438733766678359	Flower:Stem	HMDB0072730	null	C53H102O6	M-H	28.7	0	0.915524116067579	44.3737640755426	TG(10:0/i-18:0/22:0)	Lipids and lipid-like molecules	Glycerolipids	Triradylcglycerols	833.761128806407	NA	0.51905	1	NA
0.52_833.7611m/z	1.40066877138727	0.212002847985384	0.30952380952381	0.356873590601075	0.479421422849043	0.438733766678359	Flower:Stem	HMDB0072744	null	C53H102O6	M-H	28.7	0	0.915524116067579	44.3737640755426	TG(10:0/19:0/21:0)	Lipids and lipid-like molecules	Glycerolipids	Triradylcglycerols	833.761128806407	NA	0.51905	1	NA
0.52_833.7611m/z	1.49014806144542	0.137793637166354	0.17965367965368	0.256883643119652	0.334178181203048	0.488510524735406	Flower:Root	HMDB0071843	null	C53H102O6	M-H	28.7	0	0.915524116067579	44.3737640755426	TG(10:0/18:0/22:0)	Lipids and lipid-like molecules	Glycerolipids	Triradylcglycerols	833.761128806407	NA	0.51905	1	NA
0.52_833.7611m/z	1.49014806144542	0.137793637166354	0.17965367965368	0.256883643119652	0.334178181203048	0.488510524735406	Flower:Root	HMDB0072639	null	C53H102O6	M-H	28.7	0	0.915524116067579	44.3737640755426	TG(10:0/i-19:0/21:0)	Lipids and lipid-like molecules	Glycerolipids	Triradylcglycerols	833.761128806407	NA	0.51905	1	NA
0.52_833.7611m/z	1.49014806144542	0.137793637166354	0.17965367965368	0.256883643119652	0.334178181203048	0.488510524735406	Flower:Root	HMDB0072730	null	C53H102O6	M-H	28.7	0	0.915524116067579	44.3737640755426	TG(10:0/i-18:0/22:0)	Lipids and lipid-like molecules	Glycerolipids	Triradylcglycerols	833.761128806407	NA	0.51905	1	NA
0.52_833.7611m/z	1.49014806144542	0.137793637166354	0.17965367965368	0.256883643119652	0.334178181203048	0.488510524735406	Flower:Root	HMDB0072744	null	C53H102O6	M-H	28.7	0	0.915524116067579	44.3737640755426	TG(10:0/19:0/21:0)	Lipids and lipid-like molecules	Glycerolipids	Triradylcglycerols	833.761128806407	NA	0.51905	1	NA
0.52_833.7611m/z	0.868302059323448	0.311813426640528	0.393939393939394	0.375718810354429	0.456869358032149	0.17056531255961	Leaf:Fruit	HMDB0071843	null	C53H102O6	M-H	28.7	0	0.915524116067579	44.3737640755426	TG(10:0/18:0/22:0)	Lipids and lipid-like molecules	Glycerolipids	Triradylcglycerols	833.761128806407	NA	0.51905	1	NA
0.52_833.7611m/z	0.868302059323448	0.311813426640528	0.393939393939394	0.375718810354429	0.456869358032149	0.17056531255961	Leaf:Fruit	HMDB0072639	null	C53H102O6	M-H	28.7	0	0.915524116067579	44.3737640755426	TG(10:0/i-19:0/21:0)	Lipids and lipid-like molecules	Glycerolipids	Triradylcglycerols	833.761128806407	NA	0.51905	1	NA
0.52_833.7611m/z	0.868302059323448	0.311813426640528	0.393939393939394	0.375718810354429	0.456869358032149	0.17056531255961	Leaf:Fruit	HMDB0072730	null	C53H102O6	M-H	28.7	0	0.915524116067579	44.3737640755426	TG(10:0/i-18:0/22:0)	Lipids and lipid-like molecules	Glycerolipids	Triradylcglycerols	833.761128806407	NA	0.51905	1	NA
0.52_833.7611m/z	0.868302059323448	0.311813426640528	0.393939393939394	0.375718810354429	0.456869358032149	0.17056531255961	Leaf:Fruit	HMDB0072744	null	C53H102O6	M-H	28.7	0	0.915524116067579	44.3737640755426	TG(10:0/19:0/21:0)	Lipids and lipid-like molecules	Glycerolipids	Triradylcglycerols	833.761128806407	NA	0.51905	1	NA
0.52_833.7611m/z	1.75388118810556	0.00459080105676141	0.00432900432900433	0.0105000631322815	0.00919118050390225	0.655652423473168	Leaf:Stem	HMDB0071843	null	C53H102O6	M-H	28.7	0	0.915524116067579	44.3737640755426	TG(10:0/18:0/22:0)	Lipids and lipid-like molecules	Glycerolipids	Triradylcglycerols	833.761128806407	NA	0.51905	1	NA
0.52_833.7611m/z	1.75388118810556	0.00459080105676141	0.00432900432900433	0.0105000631322815	0.00919118050390225	0.655652423473168	Leaf:Stem	HMDB0072639	null	C53H102O6	M-H	28.7	0	0.915524116067579	44.3737640755426	TG(10:0/i-19:0/21:0)	Lipids and lipid-like molecules	Glycerolipids	Triradylcglycerols	833.761128806407	NA	0.51905	1	NA
0.52_833.7611m/z	1.75388118810556	0.00459080105676141	0.00432900432900433	0.0105000631322815	0.00919118050390225	0.655652423473168	Leaf:Stem	HMDB0072730	null	C53H102O6	M-H	28.7	0	0.915524116067579	44.3737640755426	TG(10:0/i-18:0/22:0)	Lipids and lipid-like molecules	Glycerolipids	Triradylcglycerols	833.761128806407	NA	0.51905	1	NA
0.52_833.7611m/z	1.75388118810556	0.00459080105676141	0.00432900432900433	0.0105000631322815	0.00919118050390225	0.655652423473168	Leaf:Stem	HMDB0072744	null	C53H102O6	M-H	28.7	0	0.915524116067579	44.3737640755426	TG(10:0/19:0/21:0)	Lipids and lipid-like molecules	Glycerolipids	Triradylcglycerols	833.761128806407	NA	0.51905	1	NA
0.52_833.7611m/z	1.86592483951258	0.00324890472875344	0.00865800865800866	0.006922513687054	0.0143410036648471	0.667769741668693	Leaf:Root	HMDB0071843	null	C53H102O6	M-H	28.7	0	0.915524116067579	44.3737640755426	TG(10:0/18:0/22:0)	Lipids and lipid-like molecules	Glycerolipids	Triradylcglycerols	833.761128806407	NA	0.51905	1	NA
0.52_833.7611m/z	1.86592483951258	0.00324890472875344	0.00865800865800866	0.006922513687054	0.0143410036648471	0.667769741668693	Leaf:Root	HMDB0072639	null	C53H102O6	M-H	28.7	0	0.915524116067579	44.3737640755426	TG(10:0/i-19:0/21:0)	Lipids and lipid-like molecules	Glycerolipids	Triradylcglycerols	833.761128806407	NA	0.51905	1	NA
0.52_833.7611m/z	1.86592483951258	0.00324890472875344	0.00865800865800866	0.006922513687054	0.0143410036648471	0.667769741668693	Leaf:Root	HMDB0072730	null	C53H102O6	M-H	28.7	0	0.915524116067579	44.3737640755426	TG(10:0/i-18:0/22:0)	Lipids and lipid-like molecules	Glycerolipids	Triradylcglycerols	833.761128806407	NA	0.51905	1	NA
0.52_833.7611m/z	1.86592483951258	0.00324890472875344	0.00865800865800866	0.006922513687054	0.0143410036648471	0.667769741668693	Leaf:Root	HMDB0072744	null	C53H102O6	M-H	28.7	0	0.915524116067579	44.3737640755426	TG(10:0/19:0/21:0)	Lipids and lipid-like molecules	Glycerolipids	Triradylcglycerols	833.761128806407	NA	0.51905	1	NA
0.52_833.7611m/z	2.01989753366717	0.00133554301706548	0.00216450216450216	0.00720740880092908	0.00843843607919922	0.902061692394807	Fruit:Stem	HMDB0071843	null	C53H102O6	M-H	28.7	0	0.915524116067579	44.3737640755426	TG(10:0/18:0/22:0)	Lipids and lipid-like molecules	Glycerolipids	Triradylcglycerols	833.761128806407	NA	0.51905	1	NA
0.52_833.7611m/z	2.01989753366717	0.00133554301706548	0.00216450216450216	0.00720740880092908	0.00843843607919922	0.902061692394807	Fruit:Stem	HMDB0072639	null	C53H102O6	M-H	28.7	0	0.915524116067579	44.3737640755426	TG(10:0/i-19:0/21:0)	Lipids and lipid-like molecules	Glycerolipids	Triradylcglycerols	833.761128806407	NA	0.51905	1	NA
0.52_833.7611m/z	2.01989753366717	0.00133554301706548	0.00216450216450216	0.00720740880092908	0.00843843607919922	0.902061692394807	Fruit:Stem	HMDB0072730	null	C53H102O6	M-H	28.7	0	0.915524116067579	44.3737640755426	TG(10:0/i-18:0/22:0)	Lipids and lipid-like molecules	Glycerolipids	Triradylcglycerols	833.761128806407	NA	0.51905	1	NA
0.52_833.7611m/z	2.01989753366717	0.00133554301706548	0.00216450216450216	0.00720740880092908	0.00843843607919922	0.902061692394807	Fruit:Stem	HMDB0072744	null	C53H102O6	M-H	28.7	0	0.915524116067579	44.3737640755426	TG(10:0/19:0/21:0)	Lipids and lipid-like molecules	Glycerolipids	Triradylcglycerols	833.761128806407	NA	0.51905	1	NA
0.52_833.7611m/z	2.14893517696646	0.00102589632520194	0.00216450216450216	0.00829810351723787	0.0126458850308223	1.2317468757973	Fruit:Root	HMDB0071843	null	C53H102O6	M-H	28.7	0	0.915524116067579	44.3737640755426	TG(10:0/18:0/22:0)	Lipids and lipid-like molecules	Glycerolipids	Triradylcglycerols	833.761128806407	NA	0.51905	1	NA
0.52_833.7611m/z	2.14893517696646	0.00102589632520194	0.00216450216450216	0.00829810351723787	0.0126458850308223	1.2317468757973	Fruit:Root	HMDB0072639	null	C53H102O6	M-H	28.7	0	0.915524116067579	44.3737640755426	TG(10:0/i-19:0/21:0)	Lipids and lipid-like molecules	Glycerolipids	Triradylcglycerols	833.761128806407	NA	0.51905	1	NA
0.52_833.7611m/z	2.14893517696646	0.00102589632520194	0.00216450216450216	0.00829810351723787	0.0126458850308223	1.2317468757973	Fruit:Root	HMDB0072730	null	C53H102O6	M-H	28.7	0	0.915524116067579	44.3737640755426	TG(10:0/i-18:0/22:0)	Lipids and lipid-like molecules	Glycerolipids	Triradylcglycerols	833.761128806407	NA	0.51905	1	NA
0.52_833.7611m/z	2.14893517696646	0.00102589632520194	0.00216450216450216	0.00829810351723787	0.0126458850308223	1.2317468757973	Fruit:Root	HMDB0072744	null	C53H102O6	M-H	28.7	0	0.915524116067579	44.3737640755426	TG(10:0/19:0/21:0)	Lipids and lipid-like molecules	Glycerolipids	Triradylcglycerols	833.761128806407	NA	0.51905	1	NA
0.52_833.7611m/z	1.06388326197172	0.715856124519788	0.937229437229437	0.768804334216996	0.950618429189858	0.0813503990894816	Stem:Root	HMDB0071843	null	C53H102O6	M-H	28.7	0	0.915524116067579	44.3737640755426	TG(10:0/18:0/22:0)	Lipids and lipid-like molecules	Glycerolipids	Triradylcglycerols	833.761128806407	NA	0.51905	1	NA
0.52_833.7611m/z	1.06388326197172	0.715856124519788	0.937229437229437	0.768804334216996	0.950618429189858	0.0813503990894816	Stem:Root	HMDB0072639	null	C53H102O6	M-H	28.7	0	0.915524116067579	44.3737640755426	TG(10:0/i-19:0/21:0)	Lipids and lipid-like molecules	Glycerolipids	Triradylcglycerols	833.761128806407	NA	0.51905	1	NA
0.52_833.7611m/z	1.06388326197172	0.715856124519788	0.937229437229437	0.768804334216996	0.950618429189858	0.0813503990894816	Stem:Root	HMDB0072730	null	C53H102O6	M-H	28.7	0	0.915524116067579	44.3737640755426	TG(10:0/i-18:0/22:0)	Lipids and lipid-like molecules	Glycerolipids	Triradylcglycerols	833.761128806407	NA	0.51905	1	NA
0.52_833.7611m/z	1.06388326197172	0.715856124519788	0.937229437229437	0.768804334216996	0.950618429189858	0.0813503990894816	Stem:Root	HMDB0072744	null	C53H102O6	M-H	28.7	0	0.915524116067579	44.3737640755426	TG(10:0/19:0/21:0)	Lipids and lipid-like molecules	Glycerolipids	Triradylcglycerols	833.761128806407	NA	0.51905	1	NA
0.52_847.8197m/z	1.04443736980323	0.98399436115008	0.937229437229437	0.990903177540354	0.95921185256636	0.0949936270380829	Flower:Rhizome	HMDB0042210	null	C55H108O5	M-H	32.9	0	8.62140853158788	74.2911875685493	TG(14:0/20:0/o-18:0)	Lipids and lipid-like molecules	Glycerolipids	Triradylcglycerols	847.819718150561	NA	0.51905	1	NA
0.52_847.8197m/z	1.04443736980323	0.98399436115008	0.937229437229437	0.990903177540354	0.95921185256636	0.0949936270380829	Flower:Rhizome	HMDB0043940	null	C55H108O5	M-H	32.9	0	8.62140853158788	74.2911875685493	TG(16:0/18:0/o-18:0)	Lipids and lipid-like molecules	Glycerolipids	Triradylcglycerols	847.819718150561	NA	0.51905	1	NA
0.52_847.8197m/z	1.04443736980323	0.98399436115008	0.937229437229437	0.990903177540354	0.95921185256636	0.0949936270380829	Flower:Rhizome	HMDB0044748	null	C55H108O5	M-H	32.9	0	8.62140853158788	74.2911875685493	TG(18:0/16:0/o-18:0)	Lipids and lipid-like molecules	Glycerolipids	Triradylcglycerols	847.819718150561	NA	0.51905	1	NA
0.52_847.8197m/z	1.04443736980323	0.98399436115008	0.937229437229437	0.990903177540354	0.95921185256636	0.0949936270380829	Flower:Rhizome	HMDB0045502	null	C55H108O5	M-H	32.9	0	8.62140853158788	74.2911875685493	TG(20:0/14:0/o-18:0)	Lipids and lipid-like molecules	Glycerolipids	Triradylcglycerols	847.819718150561	NA	0.51905	1	NA
0.52_847.8197m/z	0.919577459704766	0.660656728014336	0.818181818181818	0.714595332856599	0.851518915866742	0.191448311472027	Leaf:Rhizome	HMDB0042210	null	C55H108O5	M-H	32.9	0	8.62140853158788	74.2911875685493	TG(14:0/20:0/o-18:0)	Lipids and lipid-like molecules	Glycerolipids	Triradylcglycerols	847.819718150561	NA	0.51905	1	NA
0.52_847.8197m/z	0.919577459704766	0.660656728014336	0.818181818181818	0.714595332856599	0.851518915866742	0.191448311472027	Leaf:Rhizome	HMDB0043940	null	C55H108O5	M-H	32.9	0	8.62140853158788	74.2911875685493	TG(16:0/18:0/o-18:0)	Lipids and lipid-like molecules	Glycerolipids	Triradylcglycerols	847.819718150561	NA	0.51905	1	NA
0.52_847.8197m/z	0.919577459704766	0.660656728014336	0.818181818181818	0.714595332856599	0.851518915866742	0.191448311472027	Leaf:Rhizome	HMDB0044748	null	C55H108O5	M-H	32.9	0	8.62140853158788	74.2911875685493	TG(18:0/16:0/o-18:0)	Lipids and lipid-like molecules	Glycerolipids	Triradylcglycerols	847.819718150561	NA	0.51905	1	NA
0.52_847.8197m/z	0.919577459704766	0.660656728014336	0.818181818181818	0.714595332856599	0.851518915866742	0.191448311472027	Leaf:Rhizome	HMDB0045502	null	C55H108O5	M-H	32.9	0	8.62140853158788	74.2911875685493	TG(20:0/14:0/o-18:0)	Lipids and lipid-like molecules	Glycerolipids	Triradylcglycerols	847.819718150561	NA	0.51905	1	NA
0.52_847.8197m/z	1.26672053631171	0.423943357060621	0.24025974025974	0.543417502962225	0.35172044450395	0.345735458456461	Fruit:Rhizome	HMDB0042210	null	C55H108O5	M-H	32.9	0	8.62140853158788	74.2911875685493	TG(14:0/20:0/o-18:0)	Lipids and lipid-like molecules	Glycerolipids	Triradylcglycerols	847.819718150561	NA	0.51905	1	NA
0.52_847.8197m/z	1.26672053631171	0.423943357060621	0.24025974025974	0.543417502962225	0.35172044450395	0.345735458456461	Fruit:Rhizome	HMDB0043940	null	C55H108O5	M-H	32.9	0	8.62140853158788	74.2911875685493	TG(16:0/18:0/o-18:0)	Lipids and lipid-like molecules	Glycerolipids	Triradylcglycerols	847.819718150561	NA	0.51905	1	NA
0.52_847.8197m/z	1.26672053631171	0.423943357060621	0.24025974025974	0.543417502962225	0.35172044450395	0.345735458456461	Fruit:Rhizome	HMDB0044748	null	C55H108O5	M-H	32.9	0	8.62140853158788	74.2911875685493	TG(18:0/16:0/o-18:0)	Lipids and lipid-like molecules	Glycerolipids	Triradylcglycerols	847.819718150561	NA	0.51905	1	NA
0.52_847.8197m/z	1.26672053631171	0.423943357060621	0.24025974025974	0.543417502962225	0.35172044450395	0.345735458456461	Fruit:Rhizome	HMDB0045502	null	C55H108O5	M-H	32.9	0	8.62140853158788	74.2911875685493	TG(20:0/14:0/o-18:0)	Lipids and lipid-like molecules	Glycerolipids	Triradylcglycerols	847.819718150561	NA	0.51905	1	NA
0.52_847.8197m/z	0.200297121478823	0.000126080196143868	0.00216450216450216	0.00447453317100865	0.0181341991341991	1.97307818452999	Stem:Rhizome	HMDB0042210	null	C55H108O5	M-H	32.9	0	8.62140853158788	74.2911875685493	TG(14:0/20:0/o-18:0)	Lipids and lipid-like molecules	Glycerolipids	Triradylcglycerols	847.819718150561	NA	0.51905	1	NA
0.52_847.8197m/z	0.200297121478823	0.000126080196143868	0.00216450216450216	0.00447453317100865	0.0181341991341991	1.97307818452999	Stem:Rhizome	HMDB0043940	null	C55H108O5	M-H	32.9	0	8.62140853158788	74.2911875685493	TG(16:0/18:0/o-18:0)	Lipids and lipid-like molecules	Glycerolipids	Triradylcglycerols	847.819718150561	NA	0.51905	1	NA
0.52_847.8197m/z	0.200297121478823	0.000126080196143868	0.00216450216450216	0.00447453317100865	0.0181341991341991	1.97307818452999	Stem:Rhizome	HMDB0044748	null	C55H108O5	M-H	32.9	0	8.62140853158788	74.2911875685493	TG(18:0/16:0/o-18:0)	Lipids and lipid-like molecules	Glycerolipids	Triradylcglycerols	847.819718150561	NA	0.51905	1	NA
0.52_847.8197m/z	0.200297121478823	0.000126080196143868	0.00216450216450216	0.00447453317100865	0.0181341991341991	1.97307818452999	Stem:Rhizome	HMDB0045502	null	C55H108O5	M-H	32.9	0	8.62140853158788	74.2911875685493	TG(20:0/14:0/o-18:0)	Lipids and lipid-like molecules	Glycerolipids	Triradylcglycerols	847.819718150561	NA	0.51905	1	NA
0.52_847.8197m/z	0.200297121478823	0.000126080196143868	0.00216450216450216	0.00447453317100865	0.0181341991341991	1.97307818452999	Stem:Rhizome	HMDB0042210	null	C55H108O5	M-H	32.9	0	8.62140853158788	74.2911875685493	TG(14:0/20:0/o-18:0)	Lipids and lipid-like molecules	Glycerolipids	Triradylcglycerols	847.819718150561	NA	0.51905	1	NA
0.52_847.8197m/z	0.200297121478823	0.000126080196143868	0.00216450216450216	0.00447453317100865	0.0181341991341991	1.97307818452999	Stem:Rhizome	HMDB0043940	null	C55H108O5	M-H	32.9	0	8.62140853158788	74.2911875685493	TG(16:0/18:0/o-18:0)	Lipids and lipid-like molecules	Glycerolipids	Triradylcglycerols	847.819718150561	NA	0.51905	1	NA
0.52_847.8197m/z	0.200297121478823	0.000126080196143868	0.00216450216450216	0.00447453317100865	0.0181341991341991	1.97307818452999	Stem:Rhizome	HMDB0044748	null	C55H108O5	M-H	32.9	0	8.62140853158788	74.2911875685493	TG(18:0/16:0/o-18:0)	Lipids and lipid-like molecules	Glycerolipids	Triradylcglycerols	847.819718150561	NA	0.51905	1	NA
0.52_847.8197m/z	0.200297121478823	0.000126080196143868	0.00216450216450216	0.00447453317100865	0.0181341991341991	1.97307818452999	Stem:Rhizome	HMDB0045502	null	C55H108O5	M-H	32.9	0	8.62140853158788	74.2911875685493	TG(20:0/14:0/o-18:0)	Lipids and lipid-like molecules	Glycerolipids	Triradylcglycerols	847.819718150561	NA	0.51905	1	NA
0.52_847.8197m/z	1.13577965486296	0.697037432410876	0.699134199134199	0.748401846563927	0.760793131620512	0.144291591418805	Flower:Leaf	HMDB0042210	null	C55H108O5	M-H	32.9	0	8.62140853158788	74.2911875685493	TG(14:0/20:0/o-18:0)	Lipids and lipid-like molecules	Glycerolipids	Triradylcglycerols	847.819718150561	NA	0.51905	1	NA
0.52_847.8197m/z	1.13577965486296	0.697037432410876	0.699134199134199	0.748401846563927	0.760793131620512	0.144291591418805	Flower:Leaf	HMDB0043940	null	C55H108O5	M-H	32.9	0	8.62140853158788	74.2911875685493	TG(16:0/18:0/o-18:0)	Lipids and lipid-like molecules	Glycerolipids	Triradylcglycerols	847.819718150561	NA	0.51905	1	NA
0.52_847.8197m/z	1.13577965486296	0.697037432410876	0.699134199134199	0.748401846563927	0.760793131620512	0.144291591418805	Flower:Leaf	HMDB0044748	null	C55H108O5	M-H	32.9	0	8.62140853158788	74.2911875685493	TG(18:0/16:0/o-18:0)	Lipids and lipid-like molecules	Glycerolipids	Triradylcglycerols	847.819718150561	NA	0.51905	1	NA
0.52_847.8197m/z	1.13577965486296	0.697037432410876	0.699134199134199	0.748401846563927	0.760793131620512	0.144291591418805	Flower:Leaf	HMDB0045502	null	C55H108O5	M-H	32.9	0	8.62140853158788	74.2911875685493	TG(20:0/14:0/o-18:0)	Lipids and lipid-like molecules	Glycerolipids	Triradylcglycerols	847.819718150561	NA	0.51905	1	NA
0.52_847.8197m/z	0.824520752497074	0.455450792037651	0.484848484848485	0.653065444415017	0.669864875669625	0.350752490463409	Flower:Fruit	HMDB0042210	null	C55H108O5	M-H	32.9	0	8.62140853158788	74.2911875685493	TG(14:0/20:0/o-18:0)	Lipids and lipid-like molecules	Glycerolipids	Triradylcglycerols	847.819718150561	NA	0.51905	1	NA
0.52_847.8197m/z	0.824520752497074	0.455450792037651	0.484848484848485	0.653065444415017	0.669864875669625	0.350752490463409	Flower:Fruit	HMDB0043940	null	C55H108O5	M-H	32.9	0	8.62140853158788	74.2911875685493	TG(16:0/18:0/o-18:0)	Lipids and lipid-like molecules	Glycerolipids	Triradylcglycerols	847.819718150561	NA	0.51905	1	NA
0.52_847.8197m/z	0.824520752497074	0.455450792037651	0.484848484848485	0.653065444415017	0.669864875669625	0.350752490463409	Flower:Fruit	HMDB0044748	null	C55H108O5	M-H	32.9	0	8.62140853158788	74.2911875685493	TG(18:0/16:0/o-18:0)	Lipids and lipid-like molecules	Glycerolipids	Triradylcglycerols	847.819718150561	NA	0.51905	1	NA
0.52_847.8197m/z	0.824520752497074	0.455450792037651	0.484848484848485	0.653065444415017	0.669864875669625	0.350752490463409	Flower:Fruit	HMDB0045502	null	C55H108O5	M-H	32.9	0	8.62140853158788	74.2911875685493	TG(20:0/14:0/o-18:0)	Lipids and lipid-like molecules	Glycerolipids	Triradylcglycerols	847.819718150561	NA	0.51905	1	NA
0.52_847.8197m/z	5.21444023804235	0.000336763840770974	0.00216450216450216	0.00525570667227845	0.0126901323542331	1.51450488116372	Flower:Stem	HMDB0042210	null	C55H108O5	M-H	32.9	0	8.62140853158788	74.2911875685493	TG(14:0/20:0/o-18:0)	Lipids and lipid-like molecules	Glycerolipids	Triradylcglycerols	847.819718150561	NA	0.51905	1	NA
0.52_847.8197m/z	5.21444023804235	0.000336763840770974	0.00216450216450216	0.00525570667227845	0.0126901323542331	1.51450488116372	Flower:Stem	HMDB0043940	null	C55H108O5	M-H	32.9	0	8.62140853158788	74.2911875685493	TG(16:0/18:0/o-18:0)	Lipids and lipid-like molecules	Glycerolipids	Triradylcglycerols	847.819718150561	NA	0.51905	1	NA
0.52_847.8197m/z	5.21444023804235	0.000336763840770974	0.00216450216450216	0.00525570667227845	0.0126901323542331	1.51450488116372	Flower:Stem	HMDB0044748	null	C55H108O5	M-H	32.9	0	8.62140853158788	74.2911875685493	TG(18:0/16:0/o-18:0)	Lipids and lipid-like molecules	Glycerolipids	Triradylcglycerols	847.819718150561	NA	0.51905	1	NA
0.52_847.8197m/z	5.21444023804235	0.000336763840770974	0.00216450216450216	0.00525570667227845	0.0126901323542331	1.51450488116372	Flower:Stem	HMDB0045502	null	C55H108O5	M-H	32.9	0	8.62140853158788	74.2911875685493	TG(20:0/14:0/o-18:0)	Lipids and lipid-like molecules	Glycerolipids	Triradylcglycerols	847.819718150561	NA	0.51905	1	NA
0.52_847.8197m/z	1.38647201929825	0.422693736800435	0.699134199134199	0.558722868244659	0.791640264947469	0.309929209442207	Flower:Root	HMDB0042210	null	C55H108O5	M-H	32.9	0	8.62140853158788	74.2911875685493	TG(14:0/20:0/o-18:0)	Lipids and lipid-like molecules	Glycerolipids	Triradylcglycerols	847.819718150561	NA	0.51905	1	NA
0.52_847.8197m/z	1.38647201929825	0.422693736800435	0.699134199134199	0.558722868244659	0.791640264947469	0.309929209442207	Flower:Root	HMDB0043940	null	C55H108O5	M-H	32.9	0	8.62140853158788	74.2911875685493	TG(16:0/18:0/o-18:0)	Lipids and lipid-like molecules	Glycerolipids	Triradylcglycerols	847.819718150561	NA	0.51905	1	NA
0.52_847.8197m/z	1.38647201929825	0.422693736800435	0.699134199134199	0.558722868244659	0.791640264947469	0.309929209442207	Flower:Root	HMDB0044748	null	C55H108O5	M-H	32.9	0	8.62140853158788	74.2911875685493	TG(18:0/16:0/o-18:0)	Lipids and lipid-like molecules	Glycerolipids	Triradylcglycerols	847.819718150561	NA	0.51905	1	NA
0.52_847.8197m/z	1.38647201929825	0.422693736800435	0.699134199134199	0.558722868244659	0.791640264947469	0.309929209442207	Flower:Root	HMDB0045502	null	C55H108O5	M-H	32.9	0	8.62140853158788	74.2911875685493	TG(20:0/14:0/o-18:0)	Lipids and lipid-like molecules	Glycerolipids	Triradylcglycerols	847.819718150561	NA	0.51905	1	NA
0.52_847.8197m/z	0.725951331287548	0.270709161721942	0.393939393939394	0.332670738800062	0.456869358032149	0.350854393366622	Leaf:Fruit	HMDB0042210	null	C55H108O5	M-H	32.9	0	8.62140853158788	74.2911875685493	TG(14:0/20:0/o-18:0)	Lipids and lipid-like molecules	Glycerolipids	Triradylcglycerols	847.819718150561	NA	0.51905	1	NA
0.52_847.8197m/z	0.725951331287548	0.270709161721942	0.393939393939394	0.332670738800062	0.456869358032149	0.350854393366622	Leaf:Fruit	HMDB0043940	null	C55H108O5	M-H	32.9	0	8.62140853158788	74.2911875685493	TG(16:0/18:0/o-18:0)	Lipids and lipid-like molecules	Glycerolipids	Triradylcglycerols	847.819718150561	NA	0.51905	1	NA
0.52_847.8197m/z	0.725951331287548	0.270709161721942	0.393939393939394	0.332670738800062	0.456869358032149	0.350854393366622	Leaf:Fruit	HMDB0044748	null	C55H108O5	M-H	32.9	0	8.62140853158788	74.2911875685493	TG(18:0/16:0/o-18:0)	Lipids and lipid-like molecules	Glycerolipids	Triradylcglycerols	847.819718150561	NA	0.51905	1	NA
0.52_847.8197m/z	0.725951331287548	0.270709161721942	0.393939393939394	0.332670738800062	0.456869358032149	0.350854393366622	Leaf:Fruit	HMDB0045502	null	C55H108O5	M-H	32.9	0	8.62140853158788	74.2911875685493	TG(20:0/14:0/o-18:0)	Lipids and lipid-like molecules	Glycerolipids	Triradylcglycerols	847.819718150561	NA	0.51905	1	NA
0.52_847.8197m/z	4.59106677577486	0.0009481340956453	0.00432900432900433	0.00299749353095874	0.00919118050390225	1.25914935406833	Leaf:Stem	HMDB0042210	null	C55H108O5	M-H	32.9	0	8.62140853158788	74.2911875685493	TG(14:0/20:0/o-18:0)	Lipids and lipid-like molecules	Glycerolipids	Triradylcglycerols	847.819718150561	NA	0.51905	1	NA
0.52_847.8197m/z	4.59106677577486	0.0009481340956453	0.00432900432900433	0.00299749353095874	0.00919118050390225	1.25914935406833	Leaf:Stem	HMDB0043940	null	C55H108O5	M-H	32.9	0	8.62140853158788	74.2911875685493	TG(16:0/18:0/o-18:0)	Lipids and lipid-like molecules	Glycerolipids	Triradylcglycerols	847.819718150561	NA	0.51905	1	NA
0.52_847.8197m/z	4.59106677577486	0.0009481340956453	0.00432900432900433	0.00299749353095874	0.00919118050390225	1.25914935406833	Leaf:Stem	HMDB0044748	null	C55H108O5	M-H	32.9	0	8.62140853158788	74.2911875685493	TG(18:0/16:0/o-18:0)	Lipids and lipid-like molecules	Glycerolipids	Triradylcglycerols	847.819718150561	NA	0.51905	1	NA
0.52_847.8197m/z	4.59106677577486	0.0009481340956453	0.00432900432900433	0.00299749353095874	0.00919118050390225	1.25914935406833	Leaf:Stem	HMDB0045502	null	C55H108O5	M-H	32.9	0	8.62140853158788	74.2911875685493	TG(20:0/14:0/o-18:0)	Lipids and lipid-like molecules	Glycerolipids	Triradylcglycerols	847.819718150561	NA	0.51905	1	NA
0.52_847.8197m/z	1.22072271092542	0.788591826937519	0.818181818181818	0.817574845450134	0.846994596901924	0.0841512375746274	Leaf:Root	HMDB0042210	null	C55H108O5	M-H	32.9	0	8.62140853158788	74.2911875685493	TG(14:0/20:0/o-18:0)	Lipids and lipid-like molecules	Glycerolipids	Triradylcglycerols	847.819718150561	NA	0.51905	1	NA
0.52_847.8197m/z	1.22072271092542	0.788591826937519	0.818181818181818	0.817574845450134	0.846994596901924	0.0841512375746274	Leaf:Root	HMDB0043940	null	C55H108O5	M-H	32.9	0	8.62140853158788	74.2911875685493	TG(16:0/18:0/o-18:0)	Lipids and lipid-like molecules	Glycerolipids	Triradylcglycerols	847.819718150561	NA	0.51905	1	NA
0.52_847.8197m/z	1.22072271092542	0.788591826937519	0.818181818181818	0.817574845450134	0.846994596901924	0.0841512375746274	Leaf:Root	HMDB0044748	null	C55H108O5	M-H	32.9	0	8.62140853158788	74.2911875685493	TG(18:0/16:0/o-18:0)	Lipids and lipid-like molecules	Glycerolipids	Triradylcglycerols	847.819718150561	NA	0.51905	1	NA
0.52_847.8197m/z	1.22072271092542	0.788591826937519	0.818181818181818	0.817574845450134	0.846994596901924	0.0841512375746274	Leaf:Root	HMDB0045502	null	C55H108O5	M-H	32.9	0	8.62140853158788	74.2911875685493	TG(20:0/14:0/o-18:0)	Lipids and lipid-like molecules	Glycerolipids	Triradylcglycerols	847.819718150561	NA	0.51905	1	NA
0.52_847.8197m/z	6.32420739229466	5.66174929658915e-05	0.00216450216450216	0.00131033523775757	0.00843843607919922	1.73323017994092	Fruit:Stem	HMDB0042210	null	C55H108O5	M-H	32.9	0	8.62140853158788	74.2911875685493	TG(14:0/20:0/o-18:0)	Lipids and lipid-like molecules	Glycerolipids	Triradylcglycerols	847.819718150561	NA	0.51905	1	NA
0.52_847.8197m/z	6.32420739229466	5.66174929658915e-05	0.00216450216450216	0.00131033523775757	0.00843843607919922	1.73323017994092	Fruit:Stem	HMDB0043940	null	C55H108O5	M-H	32.9	0	8.62140853158788	74.2911875685493	TG(16:0/18:0/o-18:0)	Lipids and lipid-like molecules	Glycerolipids	Triradylcglycerols	847.819718150561	NA	0.51905	1	NA
0.52_847.8197m/z	6.32420739229466	5.66174929658915e-05	0.00216450216450216	0.00131033523775757	0.00843843607919922	1.73323017994092	Fruit:Stem	HMDB0044748	null	C55H108O5	M-H	32.9	0	8.62140853158788	74.2911875685493	TG(18:0/16:0/o-18:0)	Lipids and lipid-like molecules	Glycerolipids	Triradylcglycerols	847.819718150561	NA	0.51905	1	NA
0.52_847.8197m/z	6.32420739229466	5.66174929658915e-05	0.00216450216450216	0.00131033523775757	0.00843843607919922	1.73323017994092	Fruit:Stem	HMDB0045502	null	C55H108O5	M-H	32.9	0	8.62140853158788	74.2911875685493	TG(20:0/14:0/o-18:0)	Lipids and lipid-like molecules	Glycerolipids	Triradylcglycerols	847.819718150561	NA	0.51905	1	NA
0.52_847.8197m/z	1.6815489665958	0.0822033796686198	0.132034632034632	0.193400706224009	0.262440367066702	0.536620572737006	Fruit:Root	HMDB0042210	null	C55H108O5	M-H	32.9	0	8.62140853158788	74.2911875685493	TG(14:0/20:0/o-18:0)	Lipids and lipid-like molecules	Glycerolipids	Triradylcglycerols	847.819718150561	NA	0.51905	1	NA
0.52_847.8197m/z	1.6815489665958	0.0822033796686198	0.132034632034632	0.193400706224009	0.262440367066702	0.536620572737006	Fruit:Root	HMDB0043940	null	C55H108O5	M-H	32.9	0	8.62140853158788	74.2911875685493	TG(16:0/18:0/o-18:0)	Lipids and lipid-like molecules	Glycerolipids	Triradylcglycerols	847.819718150561	NA	0.51905	1	NA
0.52_847.8197m/z	1.6815489665958	0.0822033796686198	0.132034632034632	0.193400706224009	0.262440367066702	0.536620572737006	Fruit:Root	HMDB0044748	null	C55H108O5	M-H	32.9	0	8.62140853158788	74.2911875685493	TG(18:0/16:0/o-18:0)	Lipids and lipid-like molecules	Glycerolipids	Triradylcglycerols	847.819718150561	NA	0.51905	1	NA
0.52_847.8197m/z	1.6815489665958	0.0822033796686198	0.132034632034632	0.193400706224009	0.262440367066702	0.536620572737006	Fruit:Root	HMDB0045502	null	C55H108O5	M-H	32.9	0	8.62140853158788	74.2911875685493	TG(20:0/14:0/o-18:0)	Lipids and lipid-like molecules	Glycerolipids	Triradylcglycerols	847.819718150561	NA	0.51905	1	NA
0.52_847.8197m/z	0.265890863832926	0.000311385774902573	0.00216450216450216	0.00163663113057325	0.00564928321937668	1.2245518713976	Stem:Root	HMDB0042210	null	C55H108O5	M-H	32.9	0	8.62140853158788	74.2911875685493	TG(14:0/20:0/o-18:0)	Lipids and lipid-like molecules	Glycerolipids	Triradylcglycerols	847.819718150561	NA	0.51905	1	NA
0.52_847.8197m/z	0.265890863832926	0.000311385774902573	0.00216450216450216	0.00163663113057325	0.00564928321937668	1.2245518713976	Stem:Root	HMDB0043940	null	C55H108O5	M-H	32.9	0	8.62140853158788	74.2911875685493	TG(16:0/18:0/o-18:0)	Lipids and lipid-like molecules	Glycerolipids	Triradylcglycerols	847.819718150561	NA	0.51905	1	NA
0.52_847.8197m/z	0.265890863832926	0.000311385774902573	0.00216450216450216	0.00163663113057325	0.00564928321937668	1.2245518713976	Stem:Root	HMDB0044748	null	C55H108O5	M-H	32.9	0	8.62140853158788	74.2911875685493	TG(18:0/16:0/o-18:0)	Lipids and lipid-like molecules	Glycerolipids	Triradylcglycerols	847.819718150561	NA	0.51905	1	NA
0.52_847.8197m/z	0.265890863832926	0.000311385774902573	0.00216450216450216	0.00163663113057325	0.00564928321937668	1.2245518713976	Stem:Root	HMDB0045502	null	C55H108O5	M-H	32.9	0	8.62140853158788	74.2911875685493	TG(20:0/14:0/o-18:0)	Lipids and lipid-like molecules	Glycerolipids	Triradylcglycerols	847.819718150561	NA	0.51905	1	NA
0.52_883.6535m/z	1.73988336633727	0.217473861671227	0.17965367965368	0.395656028899356	0.354818134874712	0.584685425487751	Flower:Rhizome	LMGP04020069	null	C48H97O9P	M+Cl	24.5	0	-3.42096	26.4535421217297	PG(O-20:0/22:0)	Glycerophospholipids [GP]	Glycerophosphoglycerols [GP04]	1-alkyl,2-acylglycerophosphoglycerols [GP0402]	883.653519294683	NA	0.51905	1	NA
0.52_883.6535m/z	0.578624013374073	0.071238650927592	0.0649350649350649	0.10674967223598	0.0961346481756448	0.528112298370239	Leaf:Rhizome	LMGP04020069	null	C48H97O9P	M+Cl	24.5	0	-3.42096	26.4535421217297	PG(O-20:0/22:0)	Glycerophospholipids [GP]	Glycerophosphoglycerols [GP04]	1-alkyl,2-acylglycerophosphoglycerols [GP0402]	883.653519294683	NA	0.51905	1	NA
0.52_883.6535m/z	0.995688462832286	0.872330561449219	0.699134199134199	0.910588766984993	0.779213292582988	0.267633614465104	Fruit:Rhizome	LMGP04020069	null	C48H97O9P	M+Cl	24.5	0	-3.42096	26.4535421217297	PG(O-20:0/22:0)	Glycerophospholipids [GP]	Glycerophosphoglycerols [GP04]	1-alkyl,2-acylglycerophosphoglycerols [GP0402]	883.653519294683	NA	0.51905	1	NA
0.52_883.6535m/z	1.49569170347401	0.0804204058491921	0.0649350649350649	0.176794059355689	0.146164958094028	0.7099252619332	Stem:Rhizome	LMGP04020069	null	C48H97O9P	M+Cl	24.5	0	-3.42096	26.4535421217297	PG(O-20:0/22:0)	Glycerophospholipids [GP]	Glycerophosphoglycerols [GP04]	1-alkyl,2-acylglycerophosphoglycerols [GP0402]	883.653519294683	NA	0.51905	1	NA
0.52_883.6535m/z	1.49569170347401	0.0804204058491921	0.0649350649350649	0.176794059355689	0.146164958094028	0.7099252619332	Stem:Rhizome	LMGP04020069	null	C48H97O9P	M+Cl	24.5	0	-3.42096	26.4535421217297	PG(O-20:0/22:0)	Glycerophospholipids [GP]	Glycerophosphoglycerols [GP04]	1-alkyl,2-acylglycerophosphoglycerols [GP0402]	883.653519294683	NA	0.51905	1	NA
0.52_883.6535m/z	3.00693252634239	0.0182458007155004	0.025974025974026	0.0378394921810533	0.0491886052464714	0.946400292128726	Flower:Leaf	LMGP04020069	null	C48H97O9P	M+Cl	24.5	0	-3.42096	26.4535421217297	PG(O-20:0/22:0)	Glycerophospholipids [GP]	Glycerophosphoglycerols [GP04]	1-alkyl,2-acylglycerophosphoglycerols [GP0402]	883.653519294683	NA	0.51905	1	NA
0.52_883.6535m/z	1.74741742149757	0.217708008701461	0.0930735930735931	0.438915902408824	0.299796448585376	0.736035482090648	Flower:Fruit	LMGP04020069	null	C48H97O9P	M+Cl	24.5	0	-3.42096	26.4535421217297	PG(O-20:0/22:0)	Glycerophospholipids [GP]	Glycerophosphoglycerols [GP04]	1-alkyl,2-acylglycerophosphoglycerols [GP0402]	883.653519294683	NA	0.51905	1	NA
0.52_883.6535m/z	1.16326336657219	0.957395066798169	0.393939393939394	0.977343227687956	0.554506761159987	0.233167561998499	Flower:Stem	LMGP04020069	null	C48H97O9P	M+Cl	24.5	0	-3.42096	26.4535421217297	PG(O-20:0/22:0)	Glycerophospholipids [GP]	Glycerophosphoglycerols [GP04]	1-alkyl,2-acylglycerophosphoglycerols [GP0402]	883.653519294683	NA	0.51905	1	NA
0.52_883.6535m/z	1.34644706852678	0.617576446051265	0.24025974025974	0.728637581329038	0.407139179590636	0.372070416500396	Flower:Root	LMGP04020069	null	C48H97O9P	M+Cl	24.5	0	-3.42096	26.4535421217297	PG(O-20:0/22:0)	Glycerophospholipids [GP]	Glycerophosphoglycerols [GP04]	1-alkyl,2-acylglycerophosphoglycerols [GP0402]	883.653519294683	NA	0.51905	1	NA
0.52_883.6535m/z	0.581129575136532	0.026193948227501	0.0151515151515152	0.046513703479432	0.0288564205363478	0.602281282530588	Leaf:Fruit	LMGP04020069	null	C48H97O9P	M+Cl	24.5	0	-3.42096	26.4535421217297	PG(O-20:0/22:0)	Glycerophospholipids [GP]	Glycerophosphoglycerols [GP04]	1-alkyl,2-acylglycerophosphoglycerols [GP0402]	883.653519294683	NA	0.51905	1	NA
0.52_883.6535m/z	0.386860482029896	0.00139029193604551	0.00216450216450216	0.00403878843279796	0.00514445365509195	0.995796873029036	Leaf:Stem	LMGP04020069	null	C48H97O9P	M+Cl	24.5	0	-3.42096	26.4535421217297	PG(O-20:0/22:0)	Glycerophospholipids [GP]	Glycerophosphoglycerols [GP04]	1-alkyl,2-acylglycerophosphoglycerols [GP0402]	883.653519294683	NA	0.51905	1	NA
0.52_883.6535m/z	0.447780938458433	0.00368138386713963	0.00216450216450216	0.00765325906672352	0.00442621409182307	0.769344902654576	Leaf:Root	LMGP04020069	null	C48H97O9P	M+Cl	24.5	0	-3.42096	26.4535421217297	PG(O-20:0/22:0)	Glycerophospholipids [GP]	Glycerophosphoglycerols [GP04]	1-alkyl,2-acylglycerophosphoglycerols [GP0402]	883.653519294683	NA	0.51905	1	NA
0.52_883.6535m/z	0.665704343027124	0.0284812767800323	0.0411255411255411	0.0561780764811999	0.0731528202865783	0.480424131934814	Fruit:Stem	LMGP04020069	null	C48H97O9P	M+Cl	24.5	0	-3.42096	26.4535421217297	PG(O-20:0/22:0)	Glycerophospholipids [GP]	Glycerophosphoglycerols [GP04]	1-alkyl,2-acylglycerophosphoglycerols [GP0402]	883.653519294683	NA	0.51905	1	NA
0.52_883.6535m/z	0.770535449608172	0.135578975699938	0.0930735930735931	0.273508465787162	0.201491101491101	0.38010976264126	Fruit:Root	LMGP04020069	null	C48H97O9P	M+Cl	24.5	0	-3.42096	26.4535421217297	PG(O-20:0/22:0)	Glycerophospholipids [GP]	Glycerophosphoglycerols [GP04]	1-alkyl,2-acylglycerophosphoglycerols [GP0402]	883.653519294683	NA	0.51905	1	NA
0.52_883.6535m/z	1.15747397125931	0.369050212394924	0.393939393939394	0.439315527059487	0.465701177144665	0.15371227178683	Stem:Root	LMGP04020069	null	C48H97O9P	M+Cl	24.5	0	-3.42096	26.4535421217297	PG(O-20:0/22:0)	Glycerophospholipids [GP]	Glycerophosphoglycerols [GP04]	1-alkyl,2-acylglycerophosphoglycerols [GP0402]	883.653519294683	NA	0.51905	1	NA
0.52_907.7374m/z	0.74347607591784	0.235134980543345	0.24025974025974	0.41560355843716	0.432787809911009	0.402300202088357	Flower:Rhizome	HMDB0048412	null	C57H98O5	M+FA-H	29.5	0	-2.6022	50.8188536182375	TG(14:1(9Z)/o-18:0/22:6(4Z,7Z,10Z,13Z,16Z,19Z))	Lipids and lipid-like molecules	Glycerolipids	Triradylcglycerols	907.73738408498	NA	0.51905	1	NA
0.52_907.7374m/z	1.28293895608787	0.134919540206639	0.132034632034632	0.183172242400134	0.177872028812695	0.366001002802606	Leaf:Rhizome	HMDB0048412	null	C57H98O5	M+FA-H	29.5	0	-2.6022	50.8188536182375	TG(14:1(9Z)/o-18:0/22:6(4Z,7Z,10Z,13Z,16Z,19Z))	Lipids and lipid-like molecules	Glycerolipids	Triradylcglycerols	907.73738408498	NA	0.51905	1	NA
0.52_907.7374m/z	1.20974034247416	0.234936806578414	0.24025974025974	0.349051350507883	0.35172044450395	0.371365214588209	Fruit:Rhizome	HMDB0048412	null	C57H98O5	M+FA-H	29.5	0	-2.6022	50.8188536182375	TG(14:1(9Z)/o-18:0/22:6(4Z,7Z,10Z,13Z,16Z,19Z))	Lipids and lipid-like molecules	Glycerolipids	Triradylcglycerols	907.73738408498	NA	0.51905	1	NA
0.52_907.7374m/z	0.855909450154478	0.584644331380853	0.484848484848485	0.693963813388578	0.614625602369588	0.205957736460981	Stem:Rhizome	HMDB0048412	null	C57H98O5	M+FA-H	29.5	0	-2.6022	50.8188536182375	TG(14:1(9Z)/o-18:0/22:6(4Z,7Z,10Z,13Z,16Z,19Z))	Lipids and lipid-like molecules	Glycerolipids	Triradylcglycerols	907.73738408498	NA	0.51905	1	NA
0.52_907.7374m/z	0.855909450154478	0.584644331380853	0.484848484848485	0.693963813388578	0.614625602369588	0.205957736460981	Stem:Rhizome	HMDB0048412	null	C57H98O5	M+FA-H	29.5	0	-2.6022	50.8188536182375	TG(14:1(9Z)/o-18:0/22:6(4Z,7Z,10Z,13Z,16Z,19Z))	Lipids and lipid-like molecules	Glycerolipids	Triradylcglycerols	907.73738408498	NA	0.51905	1	NA
0.52_907.7374m/z	0.57951009468522	0.00875213808369102	0.00865800865800866	0.0215536193019293	0.0198459087651974	0.639999536251037	Flower:Leaf	HMDB0048412	null	C57H98O5	M+FA-H	29.5	0	-2.6022	50.8188536182375	TG(14:1(9Z)/o-18:0/22:6(4Z,7Z,10Z,13Z,16Z,19Z))	Lipids and lipid-like molecules	Glycerolipids	Triradylcglycerols	907.73738408498	NA	0.51905	1	NA
0.52_907.7374m/z	0.614574921422628	0.0147467286582812	0.00865800865800866	0.116841157447003	0.0766773747746264	0.974433345574733	Flower:Fruit	HMDB0048412	null	C57H98O5	M+FA-H	29.5	0	-2.6022	50.8188536182375	TG(14:1(9Z)/o-18:0/22:6(4Z,7Z,10Z,13Z,16Z,19Z))	Lipids and lipid-like molecules	Glycerolipids	Triradylcglycerols	907.73738408498	NA	0.51905	1	NA
0.52_907.7374m/z	0.868638704460682	0.378074283979976	0.24025974025974	0.546449175076884	0.398593287900219	0.222573618471347	Flower:Stem	HMDB0048412	null	C57H98O5	M+FA-H	29.5	0	-2.6022	50.8188536182375	TG(14:1(9Z)/o-18:0/22:6(4Z,7Z,10Z,13Z,16Z,19Z))	Lipids and lipid-like molecules	Glycerolipids	Triradylcglycerols	907.73738408498	NA	0.51905	1	NA
0.52_907.7374m/z	1.36997998416248	0.150921323755975	0.24025974025974	0.272680364551986	0.407139179590636	0.387238551570533	Flower:Root	HMDB0048412	null	C57H98O5	M+FA-H	29.5	0	-2.6022	50.8188536182375	TG(14:1(9Z)/o-18:0/22:6(4Z,7Z,10Z,13Z,16Z,19Z))	Lipids and lipid-like molecules	Glycerolipids	Triradylcglycerols	907.73738408498	NA	0.51905	1	NA
0.52_907.7374m/z	1.06050770652486	0.502609577989247	0.937229437229437	0.565976215644343	0.950963815563549	0.0863121360446926	Leaf:Fruit	HMDB0048412	null	C57H98O5	M+FA-H	29.5	0	-2.6022	50.8188536182375	TG(14:1(9Z)/o-18:0/22:6(4Z,7Z,10Z,13Z,16Z,19Z))	Lipids and lipid-like molecules	Glycerolipids	Triradylcglycerols	907.73738408498	NA	0.51905	1	NA
0.52_907.7374m/z	1.49891902216563	0.00972813201975688	0.00216450216450216	0.0195449136838185	0.00514445365509195	0.495986167625814	Leaf:Stem	HMDB0048412	null	C57H98O5	M+FA-H	29.5	0	-2.6022	50.8188536182375	TG(14:1(9Z)/o-18:0/22:6(4Z,7Z,10Z,13Z,16Z,19Z))	Lipids and lipid-like molecules	Glycerolipids	Triradylcglycerols	907.73738408498	NA	0.51905	1	NA
0.52_907.7374m/z	2.36403126835371	4.47607624676887e-05	0.00216450216450216	0.000242190530554381	0.00442621409182307	0.928709657597933	Leaf:Root	HMDB0048412	null	C57H98O5	M+FA-H	29.5	0	-2.6022	50.8188536182375	TG(14:1(9Z)/o-18:0/22:6(4Z,7Z,10Z,13Z,16Z,19Z))	Lipids and lipid-like molecules	Glycerolipids	Triradylcglycerols	907.73738408498	NA	0.51905	1	NA
0.52_907.7374m/z	1.4133975764093	0.0254281375870703	0.0411255411255411	0.0513465742840383	0.0731528202865783	0.461995103409379	Fruit:Stem	HMDB0048412	null	C57H98O5	M+FA-H	29.5	0	-2.6022	50.8188536182375	TG(14:1(9Z)/o-18:0/22:6(4Z,7Z,10Z,13Z,16Z,19Z))	Lipids and lipid-like molecules	Glycerolipids	Triradylcglycerols	907.73738408498	NA	0.51905	1	NA
0.52_907.7374m/z	2.22915048500714	7.076515932604e-05	0.00216450216450216	0.00138198252874956	0.0126458850308223	1.30960557127026	Fruit:Root	HMDB0048412	null	C57H98O5	M+FA-H	29.5	0	-2.6022	50.8188536182375	TG(14:1(9Z)/o-18:0/22:6(4Z,7Z,10Z,13Z,16Z,19Z))	Lipids and lipid-like molecules	Glycerolipids	Triradylcglycerols	907.73738408498	NA	0.51905	1	NA
0.52_907.7374m/z	1.57715742704911	0.0112516628969433	0.025974025974026	0.0232469622072973	0.0444647302023681	0.544670094965785	Stem:Root	HMDB0048412	null	C57H98O5	M+FA-H	29.5	0	-2.6022	50.8188536182375	TG(14:1(9Z)/o-18:0/22:6(4Z,7Z,10Z,13Z,16Z,19Z))	Lipids and lipid-like molecules	Glycerolipids	Triradylcglycerols	907.73738408498	NA	0.51905	1	NA
0.52_950.2559m/z	0.469347927076194	0.0267195549069602	0.00865800865800866	0.0979727266148002	0.041143957196141	0.668260507019709	Flower:Rhizome	HMDB0060161	null	C32H56N7O18P3S	M-H	35	0	1.69846522570174	77.1765029643868	3(S)-Hydroxy-4(R),8-dimethyl-nonanoyl-CoA	Lipids and lipid-like molecules	Fatty Acyls	Fatty acyl thioesters	950.255878124244	NA	0.51905	1	NA
0.52_950.2559m/z	0.887475149152911	0.279870754546957	0.0930735930735931	0.342850881940987	0.131053876095893	0.356668306271731	Leaf:Rhizome	HMDB0060161	null	C32H56N7O18P3S	M-H	35	0	1.69846522570174	77.1765029643868	3(S)-Hydroxy-4(R),8-dimethyl-nonanoyl-CoA	Lipids and lipid-like molecules	Fatty Acyls	Fatty acyl thioesters	950.255878124244	NA	0.51905	1	NA
0.52_950.2559m/z	1.68971766479664	0.0332334342580998	0.025974025974026	0.0900193055979179	0.0731463494488705	0.525058152421726	Fruit:Rhizome	HMDB0060161	null	C32H56N7O18P3S	M-H	35	0	1.69846522570174	77.1765029643868	3(S)-Hydroxy-4(R),8-dimethyl-nonanoyl-CoA	Lipids and lipid-like molecules	Fatty Acyls	Fatty acyl thioesters	950.255878124244	NA	0.51905	1	NA
0.52_950.2559m/z	0.382625377539958	0.0476236435109492	0.0151515151515152	0.126262938397067	0.0544804265834309	1.36857690921984	Stem:Rhizome	HMDB0060161	null	C32H56N7O18P3S	M-H	35	0	1.69846522570174	77.1765029643868	3(S)-Hydroxy-4(R),8-dimethyl-nonanoyl-CoA	Lipids and lipid-like molecules	Fatty Acyls	Fatty acyl thioesters	950.255878124244	NA	0.51905	1	NA
0.52_950.2559m/z	0.382625377539958	0.0476236435109492	0.0151515151515152	0.126262938397067	0.0544804265834309	1.36857690921984	Stem:Rhizome	HMDB0060161	null	C32H56N7O18P3S	M-H	35	0	1.69846522570174	77.1765029643868	3(S)-Hydroxy-4(R),8-dimethyl-nonanoyl-CoA	Lipids and lipid-like molecules	Fatty Acyls	Fatty acyl thioesters	950.255878124244	NA	0.51905	1	NA
0.52_950.2559m/z	0.528857543249728	0.520899416279739	1	0.590948095109838	1	0.211334480187823	Flower:Leaf	HMDB0060161	null	C32H56N7O18P3S	M-H	35	0	1.69846522570174	77.1765029643868	3(S)-Hydroxy-4(R),8-dimethyl-nonanoyl-CoA	Lipids and lipid-like molecules	Fatty Acyls	Fatty acyl thioesters	950.255878124244	NA	0.51905	1	NA
0.52_950.2559m/z	0.27776707130104	0.00128779592930783	0.00216450216450216	0.0308261551306886	0.0358383382098797	1.51111032922643	Flower:Fruit	HMDB0060161	null	C32H56N7O18P3S	M-H	35	0	1.69846522570174	77.1765029643868	3(S)-Hydroxy-4(R),8-dimethyl-nonanoyl-CoA	Lipids and lipid-like molecules	Fatty Acyls	Fatty acyl thioesters	950.255878124244	NA	0.51905	1	NA
0.52_950.2559m/z	1.22665132692925	0.366495649667133	0.588744588744589	0.534650975607042	0.715996830382082	0.441567344474869	Flower:Stem	HMDB0060161	null	C32H56N7O18P3S	M-H	35	0	1.69846522570174	77.1765029643868	3(S)-Hydroxy-4(R),8-dimethyl-nonanoyl-CoA	Lipids and lipid-like molecules	Fatty Acyls	Fatty acyl thioesters	950.255878124244	NA	0.51905	1	NA
0.52_950.2559m/z	1.57761318378303	0.212130201707496	0.17965367965368	0.345557834577937	0.334178181203048	0.683018663531676	Flower:Root	HMDB0060161	null	C32H56N7O18P3S	M-H	35	0	1.69846522570174	77.1765029643868	3(S)-Hydroxy-4(R),8-dimethyl-nonanoyl-CoA	Lipids and lipid-like molecules	Fatty Acyls	Fatty acyl thioesters	950.255878124244	NA	0.51905	1	NA
0.52_950.2559m/z	0.525220968947922	0.0384220566029771	0.0649350649350649	0.0635965772550514	0.0959650686233858	0.785141714079769	Leaf:Fruit	HMDB0060161	null	C32H56N7O18P3S	M-H	35	0	1.69846522570174	77.1765029643868	3(S)-Hydroxy-4(R),8-dimethyl-nonanoyl-CoA	Lipids and lipid-like molecules	Fatty Acyls	Fatty acyl thioesters	950.255878124244	NA	0.51905	1	NA
0.52_950.2559m/z	2.31943619333046	0.215489892239642	0.699134199134199	0.27516755329732	0.749596406494282	0.69403441852752	Leaf:Stem	HMDB0060161	null	C32H56N7O18P3S	M-H	35	0	1.69846522570174	77.1765029643868	3(S)-Hydroxy-4(R),8-dimethyl-nonanoyl-CoA	Lipids and lipid-like molecules	Fatty Acyls	Fatty acyl thioesters	950.255878124244	NA	0.51905	1	NA
0.52_950.2559m/z	2.98305886702287	0.123379313996697	0.17965367965368	0.155884767405267	0.219120472869199	0.681592109363251	Leaf:Root	HMDB0060161	null	C32H56N7O18P3S	M-H	35	0	1.69846522570174	77.1765029643868	3(S)-Hydroxy-4(R),8-dimethyl-nonanoyl-CoA	Lipids and lipid-like molecules	Fatty Acyls	Fatty acyl thioesters	950.255878124244	NA	0.51905	1	NA
0.52_950.2559m/z	4.41611498866193	0.0125597823659081	0.00216450216450216	0.0303945282095836	0.00843843607919922	1.51113113438834	Fruit:Stem	HMDB0060161	null	C32H56N7O18P3S	M-H	35	0	1.69846522570174	77.1765029643868	3(S)-Hydroxy-4(R),8-dimethyl-nonanoyl-CoA	Lipids and lipid-like molecules	Fatty Acyls	Fatty acyl thioesters	950.255878124244	NA	0.51905	1	NA
0.52_950.2559m/z	5.67962637325445	0.00669809117825856	0.00216450216450216	0.0309523485336184	0.0126458850308223	2.08517000313424	Fruit:Root	HMDB0060161	null	C32H56N7O18P3S	M-H	35	0	1.69846522570174	77.1765029643868	3(S)-Hydroxy-4(R),8-dimethyl-nonanoyl-CoA	Lipids and lipid-like molecules	Fatty Acyls	Fatty acyl thioesters	950.255878124244	NA	0.51905	1	NA
0.52_950.2559m/z	1.28611378730774	0.780553213397095	0.699134199134199	0.82444211067081	0.752775519900568	0.163041384203049	Stem:Root	HMDB0060161	null	C32H56N7O18P3S	M-H	35	0	1.69846522570174	77.1765029643868	3(S)-Hydroxy-4(R),8-dimethyl-nonanoyl-CoA	Lipids and lipid-like molecules	Fatty Acyls	Fatty acyl thioesters	950.255878124244	NA	0.51905	1	NA
0.52_965.7408m/z	0.833294487198207	0.525501407278679	0.484848484848485	0.691588248536094	0.629874493109103	0.229487697277289	Flower:Rhizome	HMDB0048243	null	C61H102O6	M+Cl	30	0	4.03710509953636	54.5826179738989	TG(14:1(9Z)/22:5(4Z,7Z,10Z,13Z,16Z)/22:2(13Z,16Z))	Lipids and lipid-like molecules	Glycerolipids	Triradylcglycerols	965.74079989529	NA	0.51905	1	NA
0.52_965.7408m/z	0.833294487198207	0.525501407278679	0.484848484848485	0.691588248536094	0.629874493109103	0.229487697277289	Flower:Rhizome	HMDB0048374	null	C61H102O6	M+Cl	30	0	4.03710509953636	54.5826179738989	TG(14:1(9Z)/22:6(4Z,7Z,10Z,13Z,16Z,19Z)/22:1(13Z))	Lipids and lipid-like molecules	Glycerolipids	Triradylcglycerols	965.74079989529	NA	0.51905	1	NA
0.52_965.7408m/z	0.833294487198207	0.525501407278679	0.484848484848485	0.691588248536094	0.629874493109103	0.229487697277289	Flower:Rhizome	HMDB0051088	null	C61H102O6	M+Cl	30	0	4.03710509953636	54.5826179738989	TG(20:3(5Z,8Z,11Z)/20:3(5Z,8Z,11Z)/18:2(9Z,12Z))	Lipids and lipid-like molecules	Glycerolipids	Triradylcglycerols	965.74079989529	NA	0.51905	1	NA
0.52_965.7408m/z	0.833294487198207	0.525501407278679	0.484848484848485	0.691588248536094	0.629874493109103	0.229487697277289	Flower:Rhizome	HMDB0053014	null	C61H102O6	M+Cl	30	0	4.03710509953636	54.5826179738989	TG(18:3(6Z,9Z,12Z)/20:3(5Z,8Z,11Z)/20:2n6)	Lipids and lipid-like molecules	Glycerolipids	Triradylcglycerols	965.74079989529	NA	0.51905	1	NA
0.52_965.7408m/z	0.833294487198207	0.525501407278679	0.484848484848485	0.691588248536094	0.629874493109103	0.229487697277289	Flower:Rhizome	HMDB0053073	null	C61H102O6	M+Cl	30	0	4.03710509953636	54.5826179738989	TG(18:3(6Z,9Z,12Z)/18:3(6Z,9Z,12Z)/22:2(13Z,16Z))	Lipids and lipid-like molecules	Glycerolipids	Triradylcglycerols	965.74079989529	NA	0.51905	1	NA
0.52_965.7408m/z	0.833294487198207	0.525501407278679	0.484848484848485	0.691588248536094	0.629874493109103	0.229487697277289	Flower:Rhizome	HMDB0054934	null	C61H102O6	M+Cl	30	0	4.03710509953636	54.5826179738989	TG(22:5(4Z,7Z,10Z,13Z,16Z)/18:0/18:3(9Z,12Z,15Z))	Lipids and lipid-like molecules	Glycerolipids	Triradylcglycerols	965.74079989529	NA	0.51905	1	NA
0.52_965.7408m/z	0.833294487198207	0.525501407278679	0.484848484848485	0.691588248536094	0.629874493109103	0.229487697277289	Flower:Rhizome	LMGL03011276	null	C61H102O6	M+Cl	30	0	4.03710509953636	54.5826179738989	TG(16:0/20:5(5Z,8Z,11Z,14Z,17Z)/22:3(10Z,13Z,16Z))[iso6]	Glycerolipids [GL]	Triradylglycerols [GL03]	Triacylglycerols [GL0301]	965.74079989529	NA	0.51905	1	NA
0.52_965.7408m/z	0.833294487198207	0.525501407278679	0.484848484848485	0.691588248536094	0.629874493109103	0.229487697277289	Flower:Rhizome	LMGL03011437	null	C61H102O6	M+Cl	30	0	4.03710509953636	54.5826179738989	TG(16:1(9Z)/20:5(5Z,8Z,11Z,14Z,17Z)/22:2(13Z,16Z))[iso6]	Glycerolipids [GL]	Triradylglycerols [GL03]	Triacylglycerols [GL0301]	965.74079989529	NA	0.51905	1	NA
0.52_965.7408m/z	0.833294487198207	0.525501407278679	0.484848484848485	0.691588248536094	0.629874493109103	0.229487697277289	Flower:Rhizome	LMGL03013096	null	C61H102O6	M+Cl	30	0	4.03710509953636	54.5826179738989	TG(18:4(6Z,9Z,12Z,15Z)/18:4(6Z,9Z,12Z,15Z)/22:0)[iso3]	Glycerolipids [GL]	Triradylglycerols [GL03]	Triacylglycerols [GL0301]	965.74079989529	NA	0.51905	1	NA
0.52_965.7408m/z	0.833294487198207	0.525501407278679	0.484848484848485	0.691588248536094	0.629874493109103	0.229487697277289	Flower:Rhizome	LMGL03016382	null	C61H102O6	M+Cl	30	0	4.03710509953636	54.5826179738989	TG(18:3(6Z,9Z,12Z)/18:4(6Z,9Z,12Z,15Z)/22:1(11Z))[iso6]	Glycerolipids [GL]	Triradylglycerols [GL03]	Triacylglycerols [GL0301]	965.74079989529	NA	0.51905	1	NA
0.52_965.7408m/z	1.1309	0.423522644107529	0.937229437229437	0.48867548716883	0.950618429189858	0.257603398068472	Leaf:Rhizome	HMDB0048243	null	C61H102O6	M+Cl	30	0	4.03710509953636	54.5826179738989	TG(14:1(9Z)/22:5(4Z,7Z,10Z,13Z,16Z)/22:2(13Z,16Z))	Lipids and lipid-like molecules	Glycerolipids	Triradylcglycerols	965.74079989529	NA	0.51905	1	NA
0.52_965.7408m/z	1.1309	0.423522644107529	0.937229437229437	0.48867548716883	0.950618429189858	0.257603398068472	Leaf:Rhizome	HMDB0048374	null	C61H102O6	M+Cl	30	0	4.03710509953636	54.5826179738989	TG(14:1(9Z)/22:6(4Z,7Z,10Z,13Z,16Z,19Z)/22:1(13Z))	Lipids and lipid-like molecules	Glycerolipids	Triradylcglycerols	965.74079989529	NA	0.51905	1	NA
0.52_965.7408m/z	1.1309	0.423522644107529	0.937229437229437	0.48867548716883	0.950618429189858	0.257603398068472	Leaf:Rhizome	HMDB0051088	null	C61H102O6	M+Cl	30	0	4.03710509953636	54.5826179738989	TG(20:3(5Z,8Z,11Z)/20:3(5Z,8Z,11Z)/18:2(9Z,12Z))	Lipids and lipid-like molecules	Glycerolipids	Triradylcglycerols	965.74079989529	NA	0.51905	1	NA
0.52_965.7408m/z	1.1309	0.423522644107529	0.937229437229437	0.48867548716883	0.950618429189858	0.257603398068472	Leaf:Rhizome	HMDB0053014	null	C61H102O6	M+Cl	30	0	4.03710509953636	54.5826179738989	TG(18:3(6Z,9Z,12Z)/20:3(5Z,8Z,11Z)/20:2n6)	Lipids and lipid-like molecules	Glycerolipids	Triradylcglycerols	965.74079989529	NA	0.51905	1	NA
0.52_965.7408m/z	1.1309	0.423522644107529	0.937229437229437	0.48867548716883	0.950618429189858	0.257603398068472	Leaf:Rhizome	HMDB0053073	null	C61H102O6	M+Cl	30	0	4.03710509953636	54.5826179738989	TG(18:3(6Z,9Z,12Z)/18:3(6Z,9Z,12Z)/22:2(13Z,16Z))	Lipids and lipid-like molecules	Glycerolipids	Triradylcglycerols	965.74079989529	NA	0.51905	1	NA
0.52_965.7408m/z	1.1309	0.423522644107529	0.937229437229437	0.48867548716883	0.950618429189858	0.257603398068472	Leaf:Rhizome	HMDB0054934	null	C61H102O6	M+Cl	30	0	4.03710509953636	54.5826179738989	TG(22:5(4Z,7Z,10Z,13Z,16Z)/18:0/18:3(9Z,12Z,15Z))	Lipids and lipid-like molecules	Glycerolipids	Triradylcglycerols	965.74079989529	NA	0.51905	1	NA
0.52_965.7408m/z	1.1309	0.423522644107529	0.937229437229437	0.48867548716883	0.950618429189858	0.257603398068472	Leaf:Rhizome	LMGL03011276	null	C61H102O6	M+Cl	30	0	4.03710509953636	54.5826179738989	TG(16:0/20:5(5Z,8Z,11Z,14Z,17Z)/22:3(10Z,13Z,16Z))[iso6]	Glycerolipids [GL]	Triradylglycerols [GL03]	Triacylglycerols [GL0301]	965.74079989529	NA	0.51905	1	NA
0.52_965.7408m/z	1.1309	0.423522644107529	0.937229437229437	0.48867548716883	0.950618429189858	0.257603398068472	Leaf:Rhizome	LMGL03011437	null	C61H102O6	M+Cl	30	0	4.03710509953636	54.5826179738989	TG(16:1(9Z)/20:5(5Z,8Z,11Z,14Z,17Z)/22:2(13Z,16Z))[iso6]	Glycerolipids [GL]	Triradylglycerols [GL03]	Triacylglycerols [GL0301]	965.74079989529	NA	0.51905	1	NA
0.52_965.7408m/z	1.1309	0.423522644107529	0.937229437229437	0.48867548716883	0.950618429189858	0.257603398068472	Leaf:Rhizome	LMGL03013096	null	C61H102O6	M+Cl	30	0	4.03710509953636	54.5826179738989	TG(18:4(6Z,9Z,12Z,15Z)/18:4(6Z,9Z,12Z,15Z)/22:0)[iso3]	Glycerolipids [GL]	Triradylglycerols [GL03]	Triacylglycerols [GL0301]	965.74079989529	NA	0.51905	1	NA
0.52_965.7408m/z	1.1309	0.423522644107529	0.937229437229437	0.48867548716883	0.950618429189858	0.257603398068472	Leaf:Rhizome	LMGL03016382	null	C61H102O6	M+Cl	30	0	4.03710509953636	54.5826179738989	TG(18:3(6Z,9Z,12Z)/18:4(6Z,9Z,12Z,15Z)/22:1(11Z))[iso6]	Glycerolipids [GL]	Triradylglycerols [GL03]	Triacylglycerols [GL0301]	965.74079989529	NA	0.51905	1	NA
0.52_965.7408m/z	1.1450319168819	0.396497951290309	0.937229437229437	0.515896852913529	0.957107292187741	0.327163565019529	Fruit:Rhizome	HMDB0048243	null	C61H102O6	M+Cl	30	0	4.03710509953636	54.5826179738989	TG(14:1(9Z)/22:5(4Z,7Z,10Z,13Z,16Z)/22:2(13Z,16Z))	Lipids and lipid-like molecules	Glycerolipids	Triradylcglycerols	965.74079989529	NA	0.51905	1	NA
0.52_965.7408m/z	1.1450319168819	0.396497951290309	0.937229437229437	0.515896852913529	0.957107292187741	0.327163565019529	Fruit:Rhizome	HMDB0048374	null	C61H102O6	M+Cl	30	0	4.03710509953636	54.5826179738989	TG(14:1(9Z)/22:6(4Z,7Z,10Z,13Z,16Z,19Z)/22:1(13Z))	Lipids and lipid-like molecules	Glycerolipids	Triradylcglycerols	965.74079989529	NA	0.51905	1	NA
0.52_965.7408m/z	1.1450319168819	0.396497951290309	0.937229437229437	0.515896852913529	0.957107292187741	0.327163565019529	Fruit:Rhizome	HMDB0051088	null	C61H102O6	M+Cl	30	0	4.03710509953636	54.5826179738989	TG(20:3(5Z,8Z,11Z)/20:3(5Z,8Z,11Z)/18:2(9Z,12Z))	Lipids and lipid-like molecules	Glycerolipids	Triradylcglycerols	965.74079989529	NA	0.51905	1	NA
0.52_965.7408m/z	1.1450319168819	0.396497951290309	0.937229437229437	0.515896852913529	0.957107292187741	0.327163565019529	Fruit:Rhizome	HMDB0053014	null	C61H102O6	M+Cl	30	0	4.03710509953636	54.5826179738989	TG(18:3(6Z,9Z,12Z)/20:3(5Z,8Z,11Z)/20:2n6)	Lipids and lipid-like molecules	Glycerolipids	Triradylcglycerols	965.74079989529	NA	0.51905	1	NA
0.52_965.7408m/z	1.1450319168819	0.396497951290309	0.937229437229437	0.515896852913529	0.957107292187741	0.327163565019529	Fruit:Rhizome	HMDB0053073	null	C61H102O6	M+Cl	30	0	4.03710509953636	54.5826179738989	TG(18:3(6Z,9Z,12Z)/18:3(6Z,9Z,12Z)/22:2(13Z,16Z))	Lipids and lipid-like molecules	Glycerolipids	Triradylcglycerols	965.74079989529	NA	0.51905	1	NA
0.52_965.7408m/z	1.1450319168819	0.396497951290309	0.937229437229437	0.515896852913529	0.957107292187741	0.327163565019529	Fruit:Rhizome	HMDB0054934	null	C61H102O6	M+Cl	30	0	4.03710509953636	54.5826179738989	TG(22:5(4Z,7Z,10Z,13Z,16Z)/18:0/18:3(9Z,12Z,15Z))	Lipids and lipid-like molecules	Glycerolipids	Triradylcglycerols	965.74079989529	NA	0.51905	1	NA
0.52_965.7408m/z	1.1450319168819	0.396497951290309	0.937229437229437	0.515896852913529	0.957107292187741	0.327163565019529	Fruit:Rhizome	LMGL03011276	null	C61H102O6	M+Cl	30	0	4.03710509953636	54.5826179738989	TG(16:0/20:5(5Z,8Z,11Z,14Z,17Z)/22:3(10Z,13Z,16Z))[iso6]	Glycerolipids [GL]	Triradylglycerols [GL03]	Triacylglycerols [GL0301]	965.74079989529	NA	0.51905	1	NA
0.52_965.7408m/z	1.1450319168819	0.396497951290309	0.937229437229437	0.515896852913529	0.957107292187741	0.327163565019529	Fruit:Rhizome	LMGL03011437	null	C61H102O6	M+Cl	30	0	4.03710509953636	54.5826179738989	TG(16:1(9Z)/20:5(5Z,8Z,11Z,14Z,17Z)/22:2(13Z,16Z))[iso6]	Glycerolipids [GL]	Triradylglycerols [GL03]	Triacylglycerols [GL0301]	965.74079989529	NA	0.51905	1	NA
0.52_965.7408m/z	1.1450319168819	0.396497951290309	0.937229437229437	0.515896852913529	0.957107292187741	0.327163565019529	Fruit:Rhizome	LMGL03013096	null	C61H102O6	M+Cl	30	0	4.03710509953636	54.5826179738989	TG(18:4(6Z,9Z,12Z,15Z)/18:4(6Z,9Z,12Z,15Z)/22:0)[iso3]	Glycerolipids [GL]	Triradylglycerols [GL03]	Triacylglycerols [GL0301]	965.74079989529	NA	0.51905	1	NA
0.52_965.7408m/z	1.1450319168819	0.396497951290309	0.937229437229437	0.515896852913529	0.957107292187741	0.327163565019529	Fruit:Rhizome	LMGL03016382	null	C61H102O6	M+Cl	30	0	4.03710509953636	54.5826179738989	TG(18:3(6Z,9Z,12Z)/18:4(6Z,9Z,12Z,15Z)/22:1(11Z))[iso6]	Glycerolipids [GL]	Triradylglycerols [GL03]	Triacylglycerols [GL0301]	965.74079989529	NA	0.51905	1	NA
0.52_965.7408m/z	0.785258892000338	0.383334624982481	0.24025974025974	0.514908618725357	0.369949660705037	0.42943436612356	Stem:Rhizome	HMDB0048243	null	C61H102O6	M+Cl	30	0	4.03710509953636	54.5826179738989	TG(14:1(9Z)/22:5(4Z,7Z,10Z,13Z,16Z)/22:2(13Z,16Z))	Lipids and lipid-like molecules	Glycerolipids	Triradylcglycerols	965.74079989529	NA	0.51905	1	NA
0.52_965.7408m/z	0.785258892000338	0.383334624982481	0.24025974025974	0.514908618725357	0.369949660705037	0.42943436612356	Stem:Rhizome	HMDB0048374	null	C61H102O6	M+Cl	30	0	4.03710509953636	54.5826179738989	TG(14:1(9Z)/22:6(4Z,7Z,10Z,13Z,16Z,19Z)/22:1(13Z))	Lipids and lipid-like molecules	Glycerolipids	Triradylcglycerols	965.74079989529	NA	0.51905	1	NA
0.52_965.7408m/z	0.785258892000338	0.383334624982481	0.24025974025974	0.514908618725357	0.369949660705037	0.42943436612356	Stem:Rhizome	HMDB0051088	null	C61H102O6	M+Cl	30	0	4.03710509953636	54.5826179738989	TG(20:3(5Z,8Z,11Z)/20:3(5Z,8Z,11Z)/18:2(9Z,12Z))	Lipids and lipid-like molecules	Glycerolipids	Triradylcglycerols	965.74079989529	NA	0.51905	1	NA
0.52_965.7408m/z	0.785258892000338	0.383334624982481	0.24025974025974	0.514908618725357	0.369949660705037	0.42943436612356	Stem:Rhizome	HMDB0053014	null	C61H102O6	M+Cl	30	0	4.03710509953636	54.5826179738989	TG(18:3(6Z,9Z,12Z)/20:3(5Z,8Z,11Z)/20:2n6)	Lipids and lipid-like molecules	Glycerolipids	Triradylcglycerols	965.74079989529	NA	0.51905	1	NA
0.52_965.7408m/z	0.785258892000338	0.383334624982481	0.24025974025974	0.514908618725357	0.369949660705037	0.42943436612356	Stem:Rhizome	HMDB0053073	null	C61H102O6	M+Cl	30	0	4.03710509953636	54.5826179738989	TG(18:3(6Z,9Z,12Z)/18:3(6Z,9Z,12Z)/22:2(13Z,16Z))	Lipids and lipid-like molecules	Glycerolipids	Triradylcglycerols	965.74079989529	NA	0.51905	1	NA
0.52_965.7408m/z	0.785258892000338	0.383334624982481	0.24025974025974	0.514908618725357	0.369949660705037	0.42943436612356	Stem:Rhizome	HMDB0054934	null	C61H102O6	M+Cl	30	0	4.03710509953636	54.5826179738989	TG(22:5(4Z,7Z,10Z,13Z,16Z)/18:0/18:3(9Z,12Z,15Z))	Lipids and lipid-like molecules	Glycerolipids	Triradylcglycerols	965.74079989529	NA	0.51905	1	NA
0.52_965.7408m/z	0.785258892000338	0.383334624982481	0.24025974025974	0.514908618725357	0.369949660705037	0.42943436612356	Stem:Rhizome	LMGL03011276	null	C61H102O6	M+Cl	30	0	4.03710509953636	54.5826179738989	TG(16:0/20:5(5Z,8Z,11Z,14Z,17Z)/22:3(10Z,13Z,16Z))[iso6]	Glycerolipids [GL]	Triradylglycerols [GL03]	Triacylglycerols [GL0301]	965.74079989529	NA	0.51905	1	NA
0.52_965.7408m/z	0.785258892000338	0.383334624982481	0.24025974025974	0.514908618725357	0.369949660705037	0.42943436612356	Stem:Rhizome	LMGL03011437	null	C61H102O6	M+Cl	30	0	4.03710509953636	54.5826179738989	TG(16:1(9Z)/20:5(5Z,8Z,11Z,14Z,17Z)/22:2(13Z,16Z))[iso6]	Glycerolipids [GL]	Triradylglycerols [GL03]	Triacylglycerols [GL0301]	965.74079989529	NA	0.51905	1	NA
0.52_965.7408m/z	0.785258892000338	0.383334624982481	0.24025974025974	0.514908618725357	0.369949660705037	0.42943436612356	Stem:Rhizome	LMGL03013096	null	C61H102O6	M+Cl	30	0	4.03710509953636	54.5826179738989	TG(18:4(6Z,9Z,12Z,15Z)/18:4(6Z,9Z,12Z,15Z)/22:0)[iso3]	Glycerolipids [GL]	Triradylglycerols [GL03]	Triacylglycerols [GL0301]	965.74079989529	NA	0.51905	1	NA
0.52_965.7408m/z	0.785258892000338	0.383334624982481	0.24025974025974	0.514908618725357	0.369949660705037	0.42943436612356	Stem:Rhizome	LMGL03016382	null	C61H102O6	M+Cl	30	0	4.03710509953636	54.5826179738989	TG(18:3(6Z,9Z,12Z)/18:4(6Z,9Z,12Z,15Z)/22:1(11Z))[iso6]	Glycerolipids [GL]	Triradylglycerols [GL03]	Triacylglycerols [GL0301]	965.74079989529	NA	0.51905	1	NA
0.52_965.7408m/z	0.785258892000338	0.383334624982481	0.24025974025974	0.514908618725357	0.369949660705037	0.42943436612356	Stem:Rhizome	HMDB0048243	null	C61H102O6	M+Cl	30	0	4.03710509953636	54.5826179738989	TG(14:1(9Z)/22:5(4Z,7Z,10Z,13Z,16Z)/22:2(13Z,16Z))	Lipids and lipid-like molecules	Glycerolipids	Triradylcglycerols	965.74079989529	NA	0.51905	1	NA
0.52_965.7408m/z	0.785258892000338	0.383334624982481	0.24025974025974	0.514908618725357	0.369949660705037	0.42943436612356	Stem:Rhizome	HMDB0048374	null	C61H102O6	M+Cl	30	0	4.03710509953636	54.5826179738989	TG(14:1(9Z)/22:6(4Z,7Z,10Z,13Z,16Z,19Z)/22:1(13Z))	Lipids and lipid-like molecules	Glycerolipids	Triradylcglycerols	965.74079989529	NA	0.51905	1	NA
0.52_965.7408m/z	0.785258892000338	0.383334624982481	0.24025974025974	0.514908618725357	0.369949660705037	0.42943436612356	Stem:Rhizome	HMDB0051088	null	C61H102O6	M+Cl	30	0	4.03710509953636	54.5826179738989	TG(20:3(5Z,8Z,11Z)/20:3(5Z,8Z,11Z)/18:2(9Z,12Z))	Lipids and lipid-like molecules	Glycerolipids	Triradylcglycerols	965.74079989529	NA	0.51905	1	NA
0.52_965.7408m/z	0.785258892000338	0.383334624982481	0.24025974025974	0.514908618725357	0.369949660705037	0.42943436612356	Stem:Rhizome	HMDB0053014	null	C61H102O6	M+Cl	30	0	4.03710509953636	54.5826179738989	TG(18:3(6Z,9Z,12Z)/20:3(5Z,8Z,11Z)/20:2n6)	Lipids and lipid-like molecules	Glycerolipids	Triradylcglycerols	965.74079989529	NA	0.51905	1	NA
0.52_965.7408m/z	0.785258892000338	0.383334624982481	0.24025974025974	0.514908618725357	0.369949660705037	0.42943436612356	Stem:Rhizome	HMDB0053073	null	C61H102O6	M+Cl	30	0	4.03710509953636	54.5826179738989	TG(18:3(6Z,9Z,12Z)/18:3(6Z,9Z,12Z)/22:2(13Z,16Z))	Lipids and lipid-like molecules	Glycerolipids	Triradylcglycerols	965.74079989529	NA	0.51905	1	NA
0.52_965.7408m/z	0.785258892000338	0.383334624982481	0.24025974025974	0.514908618725357	0.369949660705037	0.42943436612356	Stem:Rhizome	HMDB0054934	null	C61H102O6	M+Cl	30	0	4.03710509953636	54.5826179738989	TG(22:5(4Z,7Z,10Z,13Z,16Z)/18:0/18:3(9Z,12Z,15Z))	Lipids and lipid-like molecules	Glycerolipids	Triradylcglycerols	965.74079989529	NA	0.51905	1	NA
0.52_965.7408m/z	0.785258892000338	0.383334624982481	0.24025974025974	0.514908618725357	0.369949660705037	0.42943436612356	Stem:Rhizome	LMGL03011276	null	C61H102O6	M+Cl	30	0	4.03710509953636	54.5826179738989	TG(16:0/20:5(5Z,8Z,11Z,14Z,17Z)/22:3(10Z,13Z,16Z))[iso6]	Glycerolipids [GL]	Triradylglycerols [GL03]	Triacylglycerols [GL0301]	965.74079989529	NA	0.51905	1	NA
0.52_965.7408m/z	0.785258892000338	0.383334624982481	0.24025974025974	0.514908618725357	0.369949660705037	0.42943436612356	Stem:Rhizome	LMGL03011437	null	C61H102O6	M+Cl	30	0	4.03710509953636	54.5826179738989	TG(16:1(9Z)/20:5(5Z,8Z,11Z,14Z,17Z)/22:2(13Z,16Z))[iso6]	Glycerolipids [GL]	Triradylglycerols [GL03]	Triacylglycerols [GL0301]	965.74079989529	NA	0.51905	1	NA
0.52_965.7408m/z	0.785258892000338	0.383334624982481	0.24025974025974	0.514908618725357	0.369949660705037	0.42943436612356	Stem:Rhizome	LMGL03013096	null	C61H102O6	M+Cl	30	0	4.03710509953636	54.5826179738989	TG(18:4(6Z,9Z,12Z,15Z)/18:4(6Z,9Z,12Z,15Z)/22:0)[iso3]	Glycerolipids [GL]	Triradylglycerols [GL03]	Triacylglycerols [GL0301]	965.74079989529	NA	0.51905	1	NA
0.52_965.7408m/z	0.785258892000338	0.383334624982481	0.24025974025974	0.514908618725357	0.369949660705037	0.42943436612356	Stem:Rhizome	LMGL03016382	null	C61H102O6	M+Cl	30	0	4.03710509953636	54.5826179738989	TG(18:3(6Z,9Z,12Z)/18:4(6Z,9Z,12Z,15Z)/22:1(11Z))[iso6]	Glycerolipids [GL]	Triradylglycerols [GL03]	Triacylglycerols [GL0301]	965.74079989529	NA	0.51905	1	NA
0.52_965.7408m/z	0.736840411233102	0.0630175202273529	0.0649350649350649	0.102179366066337	0.103545103545104	0.383823583810373	Flower:Leaf	HMDB0048243	null	C61H102O6	M+Cl	30	0	4.03710509953636	54.5826179738989	TG(14:1(9Z)/22:5(4Z,7Z,10Z,13Z,16Z)/22:2(13Z,16Z))	Lipids and lipid-like molecules	Glycerolipids	Triradylcglycerols	965.74079989529	NA	0.51905	1	NA
0.52_965.7408m/z	0.736840411233102	0.0630175202273529	0.0649350649350649	0.102179366066337	0.103545103545104	0.383823583810373	Flower:Leaf	HMDB0048374	null	C61H102O6	M+Cl	30	0	4.03710509953636	54.5826179738989	TG(14:1(9Z)/22:6(4Z,7Z,10Z,13Z,16Z,19Z)/22:1(13Z))	Lipids and lipid-like molecules	Glycerolipids	Triradylcglycerols	965.74079989529	NA	0.51905	1	NA
0.52_965.7408m/z	0.736840411233102	0.0630175202273529	0.0649350649350649	0.102179366066337	0.103545103545104	0.383823583810373	Flower:Leaf	HMDB0051088	null	C61H102O6	M+Cl	30	0	4.03710509953636	54.5826179738989	TG(20:3(5Z,8Z,11Z)/20:3(5Z,8Z,11Z)/18:2(9Z,12Z))	Lipids and lipid-like molecules	Glycerolipids	Triradylcglycerols	965.74079989529	NA	0.51905	1	NA
0.52_965.7408m/z	0.736840411233102	0.0630175202273529	0.0649350649350649	0.102179366066337	0.103545103545104	0.383823583810373	Flower:Leaf	HMDB0053014	null	C61H102O6	M+Cl	30	0	4.03710509953636	54.5826179738989	TG(18:3(6Z,9Z,12Z)/20:3(5Z,8Z,11Z)/20:2n6)	Lipids and lipid-like molecules	Glycerolipids	Triradylcglycerols	965.74079989529	NA	0.51905	1	NA
0.52_965.7408m/z	0.736840411233102	0.0630175202273529	0.0649350649350649	0.102179366066337	0.103545103545104	0.383823583810373	Flower:Leaf	HMDB0053073	null	C61H102O6	M+Cl	30	0	4.03710509953636	54.5826179738989	TG(18:3(6Z,9Z,12Z)/18:3(6Z,9Z,12Z)/22:2(13Z,16Z))	Lipids and lipid-like molecules	Glycerolipids	Triradylcglycerols	965.74079989529	NA	0.51905	1	NA
0.52_965.7408m/z	0.736840411233102	0.0630175202273529	0.0649350649350649	0.102179366066337	0.103545103545104	0.383823583810373	Flower:Leaf	HMDB0054934	null	C61H102O6	M+Cl	30	0	4.03710509953636	54.5826179738989	TG(22:5(4Z,7Z,10Z,13Z,16Z)/18:0/18:3(9Z,12Z,15Z))	Lipids and lipid-like molecules	Glycerolipids	Triradylcglycerols	965.74079989529	NA	0.51905	1	NA
0.52_965.7408m/z	0.736840411233102	0.0630175202273529	0.0649350649350649	0.102179366066337	0.103545103545104	0.383823583810373	Flower:Leaf	LMGL03011276	null	C61H102O6	M+Cl	30	0	4.03710509953636	54.5826179738989	TG(16:0/20:5(5Z,8Z,11Z,14Z,17Z)/22:3(10Z,13Z,16Z))[iso6]	Glycerolipids [GL]	Triradylglycerols [GL03]	Triacylglycerols [GL0301]	965.74079989529	NA	0.51905	1	NA
0.52_965.7408m/z	0.736840411233102	0.0630175202273529	0.0649350649350649	0.102179366066337	0.103545103545104	0.383823583810373	Flower:Leaf	LMGL03011437	null	C61H102O6	M+Cl	30	0	4.03710509953636	54.5826179738989	TG(16:1(9Z)/20:5(5Z,8Z,11Z,14Z,17Z)/22:2(13Z,16Z))[iso6]	Glycerolipids [GL]	Triradylglycerols [GL03]	Triacylglycerols [GL0301]	965.74079989529	NA	0.51905	1	NA
0.52_965.7408m/z	0.736840411233102	0.0630175202273529	0.0649350649350649	0.102179366066337	0.103545103545104	0.383823583810373	Flower:Leaf	LMGL03013096	null	C61H102O6	M+Cl	30	0	4.03710509953636	54.5826179738989	TG(18:4(6Z,9Z,12Z,15Z)/18:4(6Z,9Z,12Z,15Z)/22:0)[iso3]	Glycerolipids [GL]	Triradylglycerols [GL03]	Triacylglycerols [GL0301]	965.74079989529	NA	0.51905	1	NA
0.52_965.7408m/z	0.736840411233102	0.0630175202273529	0.0649350649350649	0.102179366066337	0.103545103545104	0.383823583810373	Flower:Leaf	LMGL03016382	null	C61H102O6	M+Cl	30	0	4.03710509953636	54.5826179738989	TG(18:3(6Z,9Z,12Z)/18:4(6Z,9Z,12Z,15Z)/22:1(11Z))[iso6]	Glycerolipids [GL]	Triradylglycerols [GL03]	Triacylglycerols [GL0301]	965.74079989529	NA	0.51905	1	NA
0.52_965.7408m/z	0.727747825115125	0.056542789669191	0.0930735930735931	0.235996507324092	0.299796448585376	0.676051950764627	Flower:Fruit	HMDB0048243	null	C61H102O6	M+Cl	30	0	4.03710509953636	54.5826179738989	TG(14:1(9Z)/22:5(4Z,7Z,10Z,13Z,16Z)/22:2(13Z,16Z))	Lipids and lipid-like molecules	Glycerolipids	Triradylcglycerols	965.74079989529	NA	0.51905	1	NA
0.52_965.7408m/z	0.727747825115125	0.056542789669191	0.0930735930735931	0.235996507324092	0.299796448585376	0.676051950764627	Flower:Fruit	HMDB0048374	null	C61H102O6	M+Cl	30	0	4.03710509953636	54.5826179738989	TG(14:1(9Z)/22:6(4Z,7Z,10Z,13Z,16Z,19Z)/22:1(13Z))	Lipids and lipid-like molecules	Glycerolipids	Triradylcglycerols	965.74079989529	NA	0.51905	1	NA
0.52_965.7408m/z	0.727747825115125	0.056542789669191	0.0930735930735931	0.235996507324092	0.299796448585376	0.676051950764627	Flower:Fruit	HMDB0051088	null	C61H102O6	M+Cl	30	0	4.03710509953636	54.5826179738989	TG(20:3(5Z,8Z,11Z)/20:3(5Z,8Z,11Z)/18:2(9Z,12Z))	Lipids and lipid-like molecules	Glycerolipids	Triradylcglycerols	965.74079989529	NA	0.51905	1	NA
0.52_965.7408m/z	0.727747825115125	0.056542789669191	0.0930735930735931	0.235996507324092	0.299796448585376	0.676051950764627	Flower:Fruit	HMDB0053014	null	C61H102O6	M+Cl	30	0	4.03710509953636	54.5826179738989	TG(18:3(6Z,9Z,12Z)/20:3(5Z,8Z,11Z)/20:2n6)	Lipids and lipid-like molecules	Glycerolipids	Triradylcglycerols	965.74079989529	NA	0.51905	1	NA
0.52_965.7408m/z	0.727747825115125	0.056542789669191	0.0930735930735931	0.235996507324092	0.299796448585376	0.676051950764627	Flower:Fruit	HMDB0053073	null	C61H102O6	M+Cl	30	0	4.03710509953636	54.5826179738989	TG(18:3(6Z,9Z,12Z)/18:3(6Z,9Z,12Z)/22:2(13Z,16Z))	Lipids and lipid-like molecules	Glycerolipids	Triradylcglycerols	965.74079989529	NA	0.51905	1	NA
0.52_965.7408m/z	0.727747825115125	0.056542789669191	0.0930735930735931	0.235996507324092	0.299796448585376	0.676051950764627	Flower:Fruit	HMDB0054934	null	C61H102O6	M+Cl	30	0	4.03710509953636	54.5826179738989	TG(22:5(4Z,7Z,10Z,13Z,16Z)/18:0/18:3(9Z,12Z,15Z))	Lipids and lipid-like molecules	Glycerolipids	Triradylcglycerols	965.74079989529	NA	0.51905	1	NA
0.52_965.7408m/z	0.727747825115125	0.056542789669191	0.0930735930735931	0.235996507324092	0.299796448585376	0.676051950764627	Flower:Fruit	LMGL03011276	null	C61H102O6	M+Cl	30	0	4.03710509953636	54.5826179738989	TG(16:0/20:5(5Z,8Z,11Z,14Z,17Z)/22:3(10Z,13Z,16Z))[iso6]	Glycerolipids [GL]	Triradylglycerols [GL03]	Triacylglycerols [GL0301]	965.74079989529	NA	0.51905	1	NA
0.52_965.7408m/z	0.727747825115125	0.056542789669191	0.0930735930735931	0.235996507324092	0.299796448585376	0.676051950764627	Flower:Fruit	LMGL03011437	null	C61H102O6	M+Cl	30	0	4.03710509953636	54.5826179738989	TG(16:1(9Z)/20:5(5Z,8Z,11Z,14Z,17Z)/22:2(13Z,16Z))[iso6]	Glycerolipids [GL]	Triradylglycerols [GL03]	Triacylglycerols [GL0301]	965.74079989529	NA	0.51905	1	NA
0.52_965.7408m/z	0.727747825115125	0.056542789669191	0.0930735930735931	0.235996507324092	0.299796448585376	0.676051950764627	Flower:Fruit	LMGL03013096	null	C61H102O6	M+Cl	30	0	4.03710509953636	54.5826179738989	TG(18:4(6Z,9Z,12Z,15Z)/18:4(6Z,9Z,12Z,15Z)/22:0)[iso3]	Glycerolipids [GL]	Triradylglycerols [GL03]	Triacylglycerols [GL0301]	965.74079989529	NA	0.51905	1	NA
0.52_965.7408m/z	0.727747825115125	0.056542789669191	0.0930735930735931	0.235996507324092	0.299796448585376	0.676051950764627	Flower:Fruit	LMGL03016382	null	C61H102O6	M+Cl	30	0	4.03710509953636	54.5826179738989	TG(18:3(6Z,9Z,12Z)/18:4(6Z,9Z,12Z,15Z)/22:1(11Z))[iso6]	Glycerolipids [GL]	Triradylglycerols [GL03]	Triacylglycerols [GL0301]	965.74079989529	NA	0.51905	1	NA
0.52_965.7408m/z	1.06117166667862	0.747083073397082	1	0.85447945241239	1	0.105370394381276	Flower:Stem	HMDB0048243	null	C61H102O6	M+Cl	30	0	4.03710509953636	54.5826179738989	TG(14:1(9Z)/22:5(4Z,7Z,10Z,13Z,16Z)/22:2(13Z,16Z))	Lipids and lipid-like molecules	Glycerolipids	Triradylcglycerols	965.74079989529	NA	0.51905	1	NA
0.52_965.7408m/z	1.06117166667862	0.747083073397082	1	0.85447945241239	1	0.105370394381276	Flower:Stem	HMDB0048374	null	C61H102O6	M+Cl	30	0	4.03710509953636	54.5826179738989	TG(14:1(9Z)/22:6(4Z,7Z,10Z,13Z,16Z,19Z)/22:1(13Z))	Lipids and lipid-like molecules	Glycerolipids	Triradylcglycerols	965.74079989529	NA	0.51905	1	NA
0.52_965.7408m/z	1.06117166667862	0.747083073397082	1	0.85447945241239	1	0.105370394381276	Flower:Stem	HMDB0051088	null	C61H102O6	M+Cl	30	0	4.03710509953636	54.5826179738989	TG(20:3(5Z,8Z,11Z)/20:3(5Z,8Z,11Z)/18:2(9Z,12Z))	Lipids and lipid-like molecules	Glycerolipids	Triradylcglycerols	965.74079989529	NA	0.51905	1	NA
0.52_965.7408m/z	1.06117166667862	0.747083073397082	1	0.85447945241239	1	0.105370394381276	Flower:Stem	HMDB0053014	null	C61H102O6	M+Cl	30	0	4.03710509953636	54.5826179738989	TG(18:3(6Z,9Z,12Z)/20:3(5Z,8Z,11Z)/20:2n6)	Lipids and lipid-like molecules	Glycerolipids	Triradylcglycerols	965.74079989529	NA	0.51905	1	NA
0.52_965.7408m/z	1.06117166667862	0.747083073397082	1	0.85447945241239	1	0.105370394381276	Flower:Stem	HMDB0053073	null	C61H102O6	M+Cl	30	0	4.03710509953636	54.5826179738989	TG(18:3(6Z,9Z,12Z)/18:3(6Z,9Z,12Z)/22:2(13Z,16Z))	Lipids and lipid-like molecules	Glycerolipids	Triradylcglycerols	965.74079989529	NA	0.51905	1	NA
0.52_965.7408m/z	1.06117166667862	0.747083073397082	1	0.85447945241239	1	0.105370394381276	Flower:Stem	HMDB0054934	null	C61H102O6	M+Cl	30	0	4.03710509953636	54.5826179738989	TG(22:5(4Z,7Z,10Z,13Z,16Z)/18:0/18:3(9Z,12Z,15Z))	Lipids and lipid-like molecules	Glycerolipids	Triradylcglycerols	965.74079989529	NA	0.51905	1	NA
0.52_965.7408m/z	1.06117166667862	0.747083073397082	1	0.85447945241239	1	0.105370394381276	Flower:Stem	LMGL03011276	null	C61H102O6	M+Cl	30	0	4.03710509953636	54.5826179738989	TG(16:0/20:5(5Z,8Z,11Z,14Z,17Z)/22:3(10Z,13Z,16Z))[iso6]	Glycerolipids [GL]	Triradylglycerols [GL03]	Triacylglycerols [GL0301]	965.74079989529	NA	0.51905	1	NA
0.52_965.7408m/z	1.06117166667862	0.747083073397082	1	0.85447945241239	1	0.105370394381276	Flower:Stem	LMGL03011437	null	C61H102O6	M+Cl	30	0	4.03710509953636	54.5826179738989	TG(16:1(9Z)/20:5(5Z,8Z,11Z,14Z,17Z)/22:2(13Z,16Z))[iso6]	Glycerolipids [GL]	Triradylglycerols [GL03]	Triacylglycerols [GL0301]	965.74079989529	NA	0.51905	1	NA
0.52_965.7408m/z	1.06117166667862	0.747083073397082	1	0.85447945241239	1	0.105370394381276	Flower:Stem	LMGL03013096	null	C61H102O6	M+Cl	30	0	4.03710509953636	54.5826179738989	TG(18:4(6Z,9Z,12Z,15Z)/18:4(6Z,9Z,12Z,15Z)/22:0)[iso3]	Glycerolipids [GL]	Triradylglycerols [GL03]	Triacylglycerols [GL0301]	965.74079989529	NA	0.51905	1	NA
0.52_965.7408m/z	1.06117166667862	0.747083073397082	1	0.85447945241239	1	0.105370394381276	Flower:Stem	LMGL03016382	null	C61H102O6	M+Cl	30	0	4.03710509953636	54.5826179738989	TG(18:3(6Z,9Z,12Z)/18:4(6Z,9Z,12Z,15Z)/22:1(11Z))[iso6]	Glycerolipids [GL]	Triradylglycerols [GL03]	Triacylglycerols [GL0301]	965.74079989529	NA	0.51905	1	NA
0.52_965.7408m/z	0.955428118364028	0.740546586687154	0.699134199134199	0.826688781247832	0.791640264947469	0.115528184466554	Flower:Root	HMDB0048243	null	C61H102O6	M+Cl	30	0	4.03710509953636	54.5826179738989	TG(14:1(9Z)/22:5(4Z,7Z,10Z,13Z,16Z)/22:2(13Z,16Z))	Lipids and lipid-like molecules	Glycerolipids	Triradylcglycerols	965.74079989529	NA	0.51905	1	NA
0.52_965.7408m/z	0.955428118364028	0.740546586687154	0.699134199134199	0.826688781247832	0.791640264947469	0.115528184466554	Flower:Root	HMDB0048374	null	C61H102O6	M+Cl	30	0	4.03710509953636	54.5826179738989	TG(14:1(9Z)/22:6(4Z,7Z,10Z,13Z,16Z,19Z)/22:1(13Z))	Lipids and lipid-like molecules	Glycerolipids	Triradylcglycerols	965.74079989529	NA	0.51905	1	NA
0.52_965.7408m/z	0.955428118364028	0.740546586687154	0.699134199134199	0.826688781247832	0.791640264947469	0.115528184466554	Flower:Root	HMDB0051088	null	C61H102O6	M+Cl	30	0	4.03710509953636	54.5826179738989	TG(20:3(5Z,8Z,11Z)/20:3(5Z,8Z,11Z)/18:2(9Z,12Z))	Lipids and lipid-like molecules	Glycerolipids	Triradylcglycerols	965.74079989529	NA	0.51905	1	NA
0.52_965.7408m/z	0.955428118364028	0.740546586687154	0.699134199134199	0.826688781247832	0.791640264947469	0.115528184466554	Flower:Root	HMDB0053014	null	C61H102O6	M+Cl	30	0	4.03710509953636	54.5826179738989	TG(18:3(6Z,9Z,12Z)/20:3(5Z,8Z,11Z)/20:2n6)	Lipids and lipid-like molecules	Glycerolipids	Triradylcglycerols	965.74079989529	NA	0.51905	1	NA
0.52_965.7408m/z	0.955428118364028	0.740546586687154	0.699134199134199	0.826688781247832	0.791640264947469	0.115528184466554	Flower:Root	HMDB0053073	null	C61H102O6	M+Cl	30	0	4.03710509953636	54.5826179738989	TG(18:3(6Z,9Z,12Z)/18:3(6Z,9Z,12Z)/22:2(13Z,16Z))	Lipids and lipid-like molecules	Glycerolipids	Triradylcglycerols	965.74079989529	NA	0.51905	1	NA
0.52_965.7408m/z	0.955428118364028	0.740546586687154	0.699134199134199	0.826688781247832	0.791640264947469	0.115528184466554	Flower:Root	HMDB0054934	null	C61H102O6	M+Cl	30	0	4.03710509953636	54.5826179738989	TG(22:5(4Z,7Z,10Z,13Z,16Z)/18:0/18:3(9Z,12Z,15Z))	Lipids and lipid-like molecules	Glycerolipids	Triradylcglycerols	965.74079989529	NA	0.51905	1	NA
0.52_965.7408m/z	0.955428118364028	0.740546586687154	0.699134199134199	0.826688781247832	0.791640264947469	0.115528184466554	Flower:Root	LMGL03011276	null	C61H102O6	M+Cl	30	0	4.03710509953636	54.5826179738989	TG(16:0/20:5(5Z,8Z,11Z,14Z,17Z)/22:3(10Z,13Z,16Z))[iso6]	Glycerolipids [GL]	Triradylglycerols [GL03]	Triacylglycerols [GL0301]	965.74079989529	NA	0.51905	1	NA
0.52_965.7408m/z	0.955428118364028	0.740546586687154	0.699134199134199	0.826688781247832	0.791640264947469	0.115528184466554	Flower:Root	LMGL03011437	null	C61H102O6	M+Cl	30	0	4.03710509953636	54.5826179738989	TG(16:1(9Z)/20:5(5Z,8Z,11Z,14Z,17Z)/22:2(13Z,16Z))[iso6]	Glycerolipids [GL]	Triradylglycerols [GL03]	Triacylglycerols [GL0301]	965.74079989529	NA	0.51905	1	NA
0.52_965.7408m/z	0.955428118364028	0.740546586687154	0.699134199134199	0.826688781247832	0.791640264947469	0.115528184466554	Flower:Root	LMGL03013096	null	C61H102O6	M+Cl	30	0	4.03710509953636	54.5826179738989	TG(18:4(6Z,9Z,12Z,15Z)/18:4(6Z,9Z,12Z,15Z)/22:0)[iso3]	Glycerolipids [GL]	Triradylglycerols [GL03]	Triacylglycerols [GL0301]	965.74079989529	NA	0.51905	1	NA
0.52_965.7408m/z	0.955428118364028	0.740546586687154	0.699134199134199	0.826688781247832	0.791640264947469	0.115528184466554	Flower:Root	LMGL03016382	null	C61H102O6	M+Cl	30	0	4.03710509953636	54.5826179738989	TG(18:3(6Z,9Z,12Z)/18:4(6Z,9Z,12Z,15Z)/22:1(11Z))[iso6]	Glycerolipids [GL]	Triradylglycerols [GL03]	Triacylglycerols [GL0301]	965.74079989529	NA	0.51905	1	NA
0.52_965.7408m/z	0.987660033326946	0.933043310810599	1	0.947289973093941	1	0.0237266857341109	Leaf:Fruit	HMDB0048243	null	C61H102O6	M+Cl	30	0	4.03710509953636	54.5826179738989	TG(14:1(9Z)/22:5(4Z,7Z,10Z,13Z,16Z)/22:2(13Z,16Z))	Lipids and lipid-like molecules	Glycerolipids	Triradylcglycerols	965.74079989529	NA	0.51905	1	NA
0.52_965.7408m/z	0.987660033326946	0.933043310810599	1	0.947289973093941	1	0.0237266857341109	Leaf:Fruit	HMDB0048374	null	C61H102O6	M+Cl	30	0	4.03710509953636	54.5826179738989	TG(14:1(9Z)/22:6(4Z,7Z,10Z,13Z,16Z,19Z)/22:1(13Z))	Lipids and lipid-like molecules	Glycerolipids	Triradylcglycerols	965.74079989529	NA	0.51905	1	NA
0.52_965.7408m/z	0.987660033326946	0.933043310810599	1	0.947289973093941	1	0.0237266857341109	Leaf:Fruit	HMDB0051088	null	C61H102O6	M+Cl	30	0	4.03710509953636	54.5826179738989	TG(20:3(5Z,8Z,11Z)/20:3(5Z,8Z,11Z)/18:2(9Z,12Z))	Lipids and lipid-like molecules	Glycerolipids	Triradylcglycerols	965.74079989529	NA	0.51905	1	NA
0.52_965.7408m/z	0.987660033326946	0.933043310810599	1	0.947289973093941	1	0.0237266857341109	Leaf:Fruit	HMDB0053014	null	C61H102O6	M+Cl	30	0	4.03710509953636	54.5826179738989	TG(18:3(6Z,9Z,12Z)/20:3(5Z,8Z,11Z)/20:2n6)	Lipids and lipid-like molecules	Glycerolipids	Triradylcglycerols	965.74079989529	NA	0.51905	1	NA
0.52_965.7408m/z	0.987660033326946	0.933043310810599	1	0.947289973093941	1	0.0237266857341109	Leaf:Fruit	HMDB0053073	null	C61H102O6	M+Cl	30	0	4.03710509953636	54.5826179738989	TG(18:3(6Z,9Z,12Z)/18:3(6Z,9Z,12Z)/22:2(13Z,16Z))	Lipids and lipid-like molecules	Glycerolipids	Triradylcglycerols	965.74079989529	NA	0.51905	1	NA
0.52_965.7408m/z	0.987660033326946	0.933043310810599	1	0.947289973093941	1	0.0237266857341109	Leaf:Fruit	HMDB0054934	null	C61H102O6	M+Cl	30	0	4.03710509953636	54.5826179738989	TG(22:5(4Z,7Z,10Z,13Z,16Z)/18:0/18:3(9Z,12Z,15Z))	Lipids and lipid-like molecules	Glycerolipids	Triradylcglycerols	965.74079989529	NA	0.51905	1	NA
0.52_965.7408m/z	0.987660033326946	0.933043310810599	1	0.947289973093941	1	0.0237266857341109	Leaf:Fruit	LMGL03011276	null	C61H102O6	M+Cl	30	0	4.03710509953636	54.5826179738989	TG(16:0/20:5(5Z,8Z,11Z,14Z,17Z)/22:3(10Z,13Z,16Z))[iso6]	Glycerolipids [GL]	Triradylglycerols [GL03]	Triacylglycerols [GL0301]	965.74079989529	NA	0.51905	1	NA
0.52_965.7408m/z	0.987660033326946	0.933043310810599	1	0.947289973093941	1	0.0237266857341109	Leaf:Fruit	LMGL03011437	null	C61H102O6	M+Cl	30	0	4.03710509953636	54.5826179738989	TG(16:1(9Z)/20:5(5Z,8Z,11Z,14Z,17Z)/22:2(13Z,16Z))[iso6]	Glycerolipids [GL]	Triradylglycerols [GL03]	Triacylglycerols [GL0301]	965.74079989529	NA	0.51905	1	NA
0.52_965.7408m/z	0.987660033326946	0.933043310810599	1	0.947289973093941	1	0.0237266857341109	Leaf:Fruit	LMGL03013096	null	C61H102O6	M+Cl	30	0	4.03710509953636	54.5826179738989	TG(18:4(6Z,9Z,12Z,15Z)/18:4(6Z,9Z,12Z,15Z)/22:0)[iso3]	Glycerolipids [GL]	Triradylglycerols [GL03]	Triacylglycerols [GL0301]	965.74079989529	NA	0.51905	1	NA
0.52_965.7408m/z	0.987660033326946	0.933043310810599	1	0.947289973093941	1	0.0237266857341109	Leaf:Fruit	LMGL03016382	null	C61H102O6	M+Cl	30	0	4.03710509953636	54.5826179738989	TG(18:3(6Z,9Z,12Z)/18:4(6Z,9Z,12Z,15Z)/22:1(11Z))[iso6]	Glycerolipids [GL]	Triradylglycerols [GL03]	Triacylglycerols [GL0301]	965.74079989529	NA	0.51905	1	NA
0.52_965.7408m/z	1.44016485863303	0.0339725252122489	0.0411255411255411	0.0562827400095355	0.0653174945118073	0.489528237871959	Leaf:Stem	HMDB0048243	null	C61H102O6	M+Cl	30	0	4.03710509953636	54.5826179738989	TG(14:1(9Z)/22:5(4Z,7Z,10Z,13Z,16Z)/22:2(13Z,16Z))	Lipids and lipid-like molecules	Glycerolipids	Triradylcglycerols	965.74079989529	NA	0.51905	1	NA
0.52_965.7408m/z	1.44016485863303	0.0339725252122489	0.0411255411255411	0.0562827400095355	0.0653174945118073	0.489528237871959	Leaf:Stem	HMDB0048374	null	C61H102O6	M+Cl	30	0	4.03710509953636	54.5826179738989	TG(14:1(9Z)/22:6(4Z,7Z,10Z,13Z,16Z,19Z)/22:1(13Z))	Lipids and lipid-like molecules	Glycerolipids	Triradylcglycerols	965.74079989529	NA	0.51905	1	NA
0.52_965.7408m/z	1.44016485863303	0.0339725252122489	0.0411255411255411	0.0562827400095355	0.0653174945118073	0.489528237871959	Leaf:Stem	HMDB0051088	null	C61H102O6	M+Cl	30	0	4.03710509953636	54.5826179738989	TG(20:3(5Z,8Z,11Z)/20:3(5Z,8Z,11Z)/18:2(9Z,12Z))	Lipids and lipid-like molecules	Glycerolipids	Triradylcglycerols	965.74079989529	NA	0.51905	1	NA
0.52_965.7408m/z	1.44016485863303	0.0339725252122489	0.0411255411255411	0.0562827400095355	0.0653174945118073	0.489528237871959	Leaf:Stem	HMDB0053014	null	C61H102O6	M+Cl	30	0	4.03710509953636	54.5826179738989	TG(18:3(6Z,9Z,12Z)/20:3(5Z,8Z,11Z)/20:2n6)	Lipids and lipid-like molecules	Glycerolipids	Triradylcglycerols	965.74079989529	NA	0.51905	1	NA
0.52_965.7408m/z	1.44016485863303	0.0339725252122489	0.0411255411255411	0.0562827400095355	0.0653174945118073	0.489528237871959	Leaf:Stem	HMDB0053073	null	C61H102O6	M+Cl	30	0	4.03710509953636	54.5826179738989	TG(18:3(6Z,9Z,12Z)/18:3(6Z,9Z,12Z)/22:2(13Z,16Z))	Lipids and lipid-like molecules	Glycerolipids	Triradylcglycerols	965.74079989529	NA	0.51905	1	NA
0.52_965.7408m/z	1.44016485863303	0.0339725252122489	0.0411255411255411	0.0562827400095355	0.0653174945118073	0.489528237871959	Leaf:Stem	HMDB0054934	null	C61H102O6	M+Cl	30	0	4.03710509953636	54.5826179738989	TG(22:5(4Z,7Z,10Z,13Z,16Z)/18:0/18:3(9Z,12Z,15Z))	Lipids and lipid-like molecules	Glycerolipids	Triradylcglycerols	965.74079989529	NA	0.51905	1	NA
0.52_965.7408m/z	1.44016485863303	0.0339725252122489	0.0411255411255411	0.0562827400095355	0.0653174945118073	0.489528237871959	Leaf:Stem	LMGL03011276	null	C61H102O6	M+Cl	30	0	4.03710509953636	54.5826179738989	TG(16:0/20:5(5Z,8Z,11Z,14Z,17Z)/22:3(10Z,13Z,16Z))[iso6]	Glycerolipids [GL]	Triradylglycerols [GL03]	Triacylglycerols [GL0301]	965.74079989529	NA	0.51905	1	NA
0.52_965.7408m/z	1.44016485863303	0.0339725252122489	0.0411255411255411	0.0562827400095355	0.0653174945118073	0.489528237871959	Leaf:Stem	LMGL03011437	null	C61H102O6	M+Cl	30	0	4.03710509953636	54.5826179738989	TG(16:1(9Z)/20:5(5Z,8Z,11Z,14Z,17Z)/22:2(13Z,16Z))[iso6]	Glycerolipids [GL]	Triradylglycerols [GL03]	Triacylglycerols [GL0301]	965.74079989529	NA	0.51905	1	NA
0.52_965.7408m/z	1.44016485863303	0.0339725252122489	0.0411255411255411	0.0562827400095355	0.0653174945118073	0.489528237871959	Leaf:Stem	LMGL03013096	null	C61H102O6	M+Cl	30	0	4.03710509953636	54.5826179738989	TG(18:4(6Z,9Z,12Z,15Z)/18:4(6Z,9Z,12Z,15Z)/22:0)[iso3]	Glycerolipids [GL]	Triradylglycerols [GL03]	Triacylglycerols [GL0301]	965.74079989529	NA	0.51905	1	NA
0.52_965.7408m/z	1.44016485863303	0.0339725252122489	0.0411255411255411	0.0562827400095355	0.0653174945118073	0.489528237871959	Leaf:Stem	LMGL03016382	null	C61H102O6	M+Cl	30	0	4.03710509953636	54.5826179738989	TG(18:3(6Z,9Z,12Z)/18:4(6Z,9Z,12Z,15Z)/22:1(11Z))[iso6]	Glycerolipids [GL]	Triradylglycerols [GL03]	Triacylglycerols [GL0301]	965.74079989529	NA	0.51905	1	NA
0.52_965.7408m/z	1.2966554274149	0.0959599601048094	0.132034632034632	0.124335376702458	0.166293768368332	0.314278513240695	Leaf:Root	HMDB0048243	null	C61H102O6	M+Cl	30	0	4.03710509953636	54.5826179738989	TG(14:1(9Z)/22:5(4Z,7Z,10Z,13Z,16Z)/22:2(13Z,16Z))	Lipids and lipid-like molecules	Glycerolipids	Triradylcglycerols	965.74079989529	NA	0.51905	1	NA
0.52_965.7408m/z	1.2966554274149	0.0959599601048094	0.132034632034632	0.124335376702458	0.166293768368332	0.314278513240695	Leaf:Root	HMDB0048374	null	C61H102O6	M+Cl	30	0	4.03710509953636	54.5826179738989	TG(14:1(9Z)/22:6(4Z,7Z,10Z,13Z,16Z,19Z)/22:1(13Z))	Lipids and lipid-like molecules	Glycerolipids	Triradylcglycerols	965.74079989529	NA	0.51905	1	NA
0.52_965.7408m/z	1.2966554274149	0.0959599601048094	0.132034632034632	0.124335376702458	0.166293768368332	0.314278513240695	Leaf:Root	HMDB0051088	null	C61H102O6	M+Cl	30	0	4.03710509953636	54.5826179738989	TG(20:3(5Z,8Z,11Z)/20:3(5Z,8Z,11Z)/18:2(9Z,12Z))	Lipids and lipid-like molecules	Glycerolipids	Triradylcglycerols	965.74079989529	NA	0.51905	1	NA
0.52_965.7408m/z	1.2966554274149	0.0959599601048094	0.132034632034632	0.124335376702458	0.166293768368332	0.314278513240695	Leaf:Root	HMDB0053014	null	C61H102O6	M+Cl	30	0	4.03710509953636	54.5826179738989	TG(18:3(6Z,9Z,12Z)/20:3(5Z,8Z,11Z)/20:2n6)	Lipids and lipid-like molecules	Glycerolipids	Triradylcglycerols	965.74079989529	NA	0.51905	1	NA
0.52_965.7408m/z	1.2966554274149	0.0959599601048094	0.132034632034632	0.124335376702458	0.166293768368332	0.314278513240695	Leaf:Root	HMDB0053073	null	C61H102O6	M+Cl	30	0	4.03710509953636	54.5826179738989	TG(18:3(6Z,9Z,12Z)/18:3(6Z,9Z,12Z)/22:2(13Z,16Z))	Lipids and lipid-like molecules	Glycerolipids	Triradylcglycerols	965.74079989529	NA	0.51905	1	NA
0.52_965.7408m/z	1.2966554274149	0.0959599601048094	0.132034632034632	0.124335376702458	0.166293768368332	0.314278513240695	Leaf:Root	HMDB0054934	null	C61H102O6	M+Cl	30	0	4.03710509953636	54.5826179738989	TG(22:5(4Z,7Z,10Z,13Z,16Z)/18:0/18:3(9Z,12Z,15Z))	Lipids and lipid-like molecules	Glycerolipids	Triradylcglycerols	965.74079989529	NA	0.51905	1	NA
0.52_965.7408m/z	1.2966554274149	0.0959599601048094	0.132034632034632	0.124335376702458	0.166293768368332	0.314278513240695	Leaf:Root	LMGL03011276	null	C61H102O6	M+Cl	30	0	4.03710509953636	54.5826179738989	TG(16:0/20:5(5Z,8Z,11Z,14Z,17Z)/22:3(10Z,13Z,16Z))[iso6]	Glycerolipids [GL]	Triradylglycerols [GL03]	Triacylglycerols [GL0301]	965.74079989529	NA	0.51905	1	NA
0.52_965.7408m/z	1.2966554274149	0.0959599601048094	0.132034632034632	0.124335376702458	0.166293768368332	0.314278513240695	Leaf:Root	LMGL03011437	null	C61H102O6	M+Cl	30	0	4.03710509953636	54.5826179738989	TG(16:1(9Z)/20:5(5Z,8Z,11Z,14Z,17Z)/22:2(13Z,16Z))[iso6]	Glycerolipids [GL]	Triradylglycerols [GL03]	Triacylglycerols [GL0301]	965.74079989529	NA	0.51905	1	NA
0.52_965.7408m/z	1.2966554274149	0.0959599601048094	0.132034632034632	0.124335376702458	0.166293768368332	0.314278513240695	Leaf:Root	LMGL03013096	null	C61H102O6	M+Cl	30	0	4.03710509953636	54.5826179738989	TG(18:4(6Z,9Z,12Z,15Z)/18:4(6Z,9Z,12Z,15Z)/22:0)[iso3]	Glycerolipids [GL]	Triradylglycerols [GL03]	Triacylglycerols [GL0301]	965.74079989529	NA	0.51905	1	NA
0.52_965.7408m/z	1.2966554274149	0.0959599601048094	0.132034632034632	0.124335376702458	0.166293768368332	0.314278513240695	Leaf:Root	LMGL03016382	null	C61H102O6	M+Cl	30	0	4.03710509953636	54.5826179738989	TG(18:3(6Z,9Z,12Z)/18:4(6Z,9Z,12Z,15Z)/22:1(11Z))[iso6]	Glycerolipids [GL]	Triradylglycerols [GL03]	Triacylglycerols [GL0301]	965.74079989529	NA	0.51905	1	NA
0.52_965.7408m/z	1.45815848575123	0.0304929490794926	0.025974025974026	0.0593977975791652	0.0508792119734369	0.560157815496324	Fruit:Stem	HMDB0048243	null	C61H102O6	M+Cl	30	0	4.03710509953636	54.5826179738989	TG(14:1(9Z)/22:5(4Z,7Z,10Z,13Z,16Z)/22:2(13Z,16Z))	Lipids and lipid-like molecules	Glycerolipids	Triradylcglycerols	965.74079989529	NA	0.51905	1	NA
0.52_965.7408m/z	1.45815848575123	0.0304929490794926	0.025974025974026	0.0593977975791652	0.0508792119734369	0.560157815496324	Fruit:Stem	HMDB0048374	null	C61H102O6	M+Cl	30	0	4.03710509953636	54.5826179738989	TG(14:1(9Z)/22:6(4Z,7Z,10Z,13Z,16Z,19Z)/22:1(13Z))	Lipids and lipid-like molecules	Glycerolipids	Triradylcglycerols	965.74079989529	NA	0.51905	1	NA
0.52_965.7408m/z	1.45815848575123	0.0304929490794926	0.025974025974026	0.0593977975791652	0.0508792119734369	0.560157815496324	Fruit:Stem	HMDB0051088	null	C61H102O6	M+Cl	30	0	4.03710509953636	54.5826179738989	TG(20:3(5Z,8Z,11Z)/20:3(5Z,8Z,11Z)/18:2(9Z,12Z))	Lipids and lipid-like molecules	Glycerolipids	Triradylcglycerols	965.74079989529	NA	0.51905	1	NA
0.52_965.7408m/z	1.45815848575123	0.0304929490794926	0.025974025974026	0.0593977975791652	0.0508792119734369	0.560157815496324	Fruit:Stem	HMDB0053014	null	C61H102O6	M+Cl	30	0	4.03710509953636	54.5826179738989	TG(18:3(6Z,9Z,12Z)/20:3(5Z,8Z,11Z)/20:2n6)	Lipids and lipid-like molecules	Glycerolipids	Triradylcglycerols	965.74079989529	NA	0.51905	1	NA
0.52_965.7408m/z	1.45815848575123	0.0304929490794926	0.025974025974026	0.0593977975791652	0.0508792119734369	0.560157815496324	Fruit:Stem	HMDB0053073	null	C61H102O6	M+Cl	30	0	4.03710509953636	54.5826179738989	TG(18:3(6Z,9Z,12Z)/18:3(6Z,9Z,12Z)/22:2(13Z,16Z))	Lipids and lipid-like molecules	Glycerolipids	Triradylcglycerols	965.74079989529	NA	0.51905	1	NA
0.52_965.7408m/z	1.45815848575123	0.0304929490794926	0.025974025974026	0.0593977975791652	0.0508792119734369	0.560157815496324	Fruit:Stem	HMDB0054934	null	C61H102O6	M+Cl	30	0	4.03710509953636	54.5826179738989	TG(22:5(4Z,7Z,10Z,13Z,16Z)/18:0/18:3(9Z,12Z,15Z))	Lipids and lipid-like molecules	Glycerolipids	Triradylcglycerols	965.74079989529	NA	0.51905	1	NA
0.52_965.7408m/z	1.45815848575123	0.0304929490794926	0.025974025974026	0.0593977975791652	0.0508792119734369	0.560157815496324	Fruit:Stem	LMGL03011276	null	C61H102O6	M+Cl	30	0	4.03710509953636	54.5826179738989	TG(16:0/20:5(5Z,8Z,11Z,14Z,17Z)/22:3(10Z,13Z,16Z))[iso6]	Glycerolipids [GL]	Triradylglycerols [GL03]	Triacylglycerols [GL0301]	965.74079989529	NA	0.51905	1	NA
0.52_965.7408m/z	1.45815848575123	0.0304929490794926	0.025974025974026	0.0593977975791652	0.0508792119734369	0.560157815496324	Fruit:Stem	LMGL03011437	null	C61H102O6	M+Cl	30	0	4.03710509953636	54.5826179738989	TG(16:1(9Z)/20:5(5Z,8Z,11Z,14Z,17Z)/22:2(13Z,16Z))[iso6]	Glycerolipids [GL]	Triradylglycerols [GL03]	Triacylglycerols [GL0301]	965.74079989529	NA	0.51905	1	NA
0.52_965.7408m/z	1.45815848575123	0.0304929490794926	0.025974025974026	0.0593977975791652	0.0508792119734369	0.560157815496324	Fruit:Stem	LMGL03013096	null	C61H102O6	M+Cl	30	0	4.03710509953636	54.5826179738989	TG(18:4(6Z,9Z,12Z,15Z)/18:4(6Z,9Z,12Z,15Z)/22:0)[iso3]	Glycerolipids [GL]	Triradylglycerols [GL03]	Triacylglycerols [GL0301]	965.74079989529	NA	0.51905	1	NA
0.52_965.7408m/z	1.45815848575123	0.0304929490794926	0.025974025974026	0.0593977975791652	0.0508792119734369	0.560157815496324	Fruit:Stem	LMGL03016382	null	C61H102O6	M+Cl	30	0	4.03710509953636	54.5826179738989	TG(18:3(6Z,9Z,12Z)/18:4(6Z,9Z,12Z,15Z)/22:1(11Z))[iso6]	Glycerolipids [GL]	Triradylglycerols [GL03]	Triacylglycerols [GL0301]	965.74079989529	NA	0.51905	1	NA
0.52_965.7408m/z	1.31285602703503	0.0856950197651534	0.132034632034632	0.198274751613492	0.262440367066702	0.50522107710861	Fruit:Root	HMDB0048243	null	C61H102O6	M+Cl	30	0	4.03710509953636	54.5826179738989	TG(14:1(9Z)/22:5(4Z,7Z,10Z,13Z,16Z)/22:2(13Z,16Z))	Lipids and lipid-like molecules	Glycerolipids	Triradylcglycerols	965.74079989529	NA	0.51905	1	NA
0.52_965.7408m/z	1.31285602703503	0.0856950197651534	0.132034632034632	0.198274751613492	0.262440367066702	0.50522107710861	Fruit:Root	HMDB0048374	null	C61H102O6	M+Cl	30	0	4.03710509953636	54.5826179738989	TG(14:1(9Z)/22:6(4Z,7Z,10Z,13Z,16Z,19Z)/22:1(13Z))	Lipids and lipid-like molecules	Glycerolipids	Triradylcglycerols	965.74079989529	NA	0.51905	1	NA
0.52_965.7408m/z	1.31285602703503	0.0856950197651534	0.132034632034632	0.198274751613492	0.262440367066702	0.50522107710861	Fruit:Root	HMDB0051088	null	C61H102O6	M+Cl	30	0	4.03710509953636	54.5826179738989	TG(20:3(5Z,8Z,11Z)/20:3(5Z,8Z,11Z)/18:2(9Z,12Z))	Lipids and lipid-like molecules	Glycerolipids	Triradylcglycerols	965.74079989529	NA	0.51905	1	NA
0.52_965.7408m/z	1.31285602703503	0.0856950197651534	0.132034632034632	0.198274751613492	0.262440367066702	0.50522107710861	Fruit:Root	HMDB0053014	null	C61H102O6	M+Cl	30	0	4.03710509953636	54.5826179738989	TG(18:3(6Z,9Z,12Z)/20:3(5Z,8Z,11Z)/20:2n6)	Lipids and lipid-like molecules	Glycerolipids	Triradylcglycerols	965.74079989529	NA	0.51905	1	NA
0.52_965.7408m/z	1.31285602703503	0.0856950197651534	0.132034632034632	0.198274751613492	0.262440367066702	0.50522107710861	Fruit:Root	HMDB0053073	null	C61H102O6	M+Cl	30	0	4.03710509953636	54.5826179738989	TG(18:3(6Z,9Z,12Z)/18:3(6Z,9Z,12Z)/22:2(13Z,16Z))	Lipids and lipid-like molecules	Glycerolipids	Triradylcglycerols	965.74079989529	NA	0.51905	1	NA
0.52_965.7408m/z	1.31285602703503	0.0856950197651534	0.132034632034632	0.198274751613492	0.262440367066702	0.50522107710861	Fruit:Root	HMDB0054934	null	C61H102O6	M+Cl	30	0	4.03710509953636	54.5826179738989	TG(22:5(4Z,7Z,10Z,13Z,16Z)/18:0/18:3(9Z,12Z,15Z))	Lipids and lipid-like molecules	Glycerolipids	Triradylcglycerols	965.74079989529	NA	0.51905	1	NA
0.52_965.7408m/z	1.31285602703503	0.0856950197651534	0.132034632034632	0.198274751613492	0.262440367066702	0.50522107710861	Fruit:Root	LMGL03011276	null	C61H102O6	M+Cl	30	0	4.03710509953636	54.5826179738989	TG(16:0/20:5(5Z,8Z,11Z,14Z,17Z)/22:3(10Z,13Z,16Z))[iso6]	Glycerolipids [GL]	Triradylglycerols [GL03]	Triacylglycerols [GL0301]	965.74079989529	NA	0.51905	1	NA
0.52_965.7408m/z	1.31285602703503	0.0856950197651534	0.132034632034632	0.198274751613492	0.262440367066702	0.50522107710861	Fruit:Root	LMGL03011437	null	C61H102O6	M+Cl	30	0	4.03710509953636	54.5826179738989	TG(16:1(9Z)/20:5(5Z,8Z,11Z,14Z,17Z)/22:2(13Z,16Z))[iso6]	Glycerolipids [GL]	Triradylglycerols [GL03]	Triacylglycerols [GL0301]	965.74079989529	NA	0.51905	1	NA
0.52_965.7408m/z	1.31285602703503	0.0856950197651534	0.132034632034632	0.198274751613492	0.262440367066702	0.50522107710861	Fruit:Root	LMGL03013096	null	C61H102O6	M+Cl	30	0	4.03710509953636	54.5826179738989	TG(18:4(6Z,9Z,12Z,15Z)/18:4(6Z,9Z,12Z,15Z)/22:0)[iso3]	Glycerolipids [GL]	Triradylglycerols [GL03]	Triacylglycerols [GL0301]	965.74079989529	NA	0.51905	1	NA
0.52_965.7408m/z	1.31285602703503	0.0856950197651534	0.132034632034632	0.198274751613492	0.262440367066702	0.50522107710861	Fruit:Root	LMGL03016382	null	C61H102O6	M+Cl	30	0	4.03710509953636	54.5826179738989	TG(18:3(6Z,9Z,12Z)/18:4(6Z,9Z,12Z,15Z)/22:1(11Z))[iso6]	Glycerolipids [GL]	Triradylglycerols [GL03]	Triacylglycerols [GL0301]	965.74079989529	NA	0.51905	1	NA
0.52_965.7408m/z	0.900352080973323	0.50784930877784	0.30952380952381	0.576916814771626	0.379509801871868	0.149878631111747	Stem:Root	HMDB0048243	null	C61H102O6	M+Cl	30	0	4.03710509953636	54.5826179738989	TG(14:1(9Z)/22:5(4Z,7Z,10Z,13Z,16Z)/22:2(13Z,16Z))	Lipids and lipid-like molecules	Glycerolipids	Triradylcglycerols	965.74079989529	NA	0.51905	1	NA
0.52_965.7408m/z	0.900352080973323	0.50784930877784	0.30952380952381	0.576916814771626	0.379509801871868	0.149878631111747	Stem:Root	HMDB0048374	null	C61H102O6	M+Cl	30	0	4.03710509953636	54.5826179738989	TG(14:1(9Z)/22:6(4Z,7Z,10Z,13Z,16Z,19Z)/22:1(13Z))	Lipids and lipid-like molecules	Glycerolipids	Triradylcglycerols	965.74079989529	NA	0.51905	1	NA
0.52_965.7408m/z	0.900352080973323	0.50784930877784	0.30952380952381	0.576916814771626	0.379509801871868	0.149878631111747	Stem:Root	HMDB0051088	null	C61H102O6	M+Cl	30	0	4.03710509953636	54.5826179738989	TG(20:3(5Z,8Z,11Z)/20:3(5Z,8Z,11Z)/18:2(9Z,12Z))	Lipids and lipid-like molecules	Glycerolipids	Triradylcglycerols	965.74079989529	NA	0.51905	1	NA
0.52_965.7408m/z	0.900352080973323	0.50784930877784	0.30952380952381	0.576916814771626	0.379509801871868	0.149878631111747	Stem:Root	HMDB0053014	null	C61H102O6	M+Cl	30	0	4.03710509953636	54.5826179738989	TG(18:3(6Z,9Z,12Z)/20:3(5Z,8Z,11Z)/20:2n6)	Lipids and lipid-like molecules	Glycerolipids	Triradylcglycerols	965.74079989529	NA	0.51905	1	NA
0.52_965.7408m/z	0.900352080973323	0.50784930877784	0.30952380952381	0.576916814771626	0.379509801871868	0.149878631111747	Stem:Root	HMDB0053073	null	C61H102O6	M+Cl	30	0	4.03710509953636	54.5826179738989	TG(18:3(6Z,9Z,12Z)/18:3(6Z,9Z,12Z)/22:2(13Z,16Z))	Lipids and lipid-like molecules	Glycerolipids	Triradylcglycerols	965.74079989529	NA	0.51905	1	NA
0.52_965.7408m/z	0.900352080973323	0.50784930877784	0.30952380952381	0.576916814771626	0.379509801871868	0.149878631111747	Stem:Root	HMDB0054934	null	C61H102O6	M+Cl	30	0	4.03710509953636	54.5826179738989	TG(22:5(4Z,7Z,10Z,13Z,16Z)/18:0/18:3(9Z,12Z,15Z))	Lipids and lipid-like molecules	Glycerolipids	Triradylcglycerols	965.74079989529	NA	0.51905	1	NA
0.52_965.7408m/z	0.900352080973323	0.50784930877784	0.30952380952381	0.576916814771626	0.379509801871868	0.149878631111747	Stem:Root	LMGL03011276	null	C61H102O6	M+Cl	30	0	4.03710509953636	54.5826179738989	TG(16:0/20:5(5Z,8Z,11Z,14Z,17Z)/22:3(10Z,13Z,16Z))[iso6]	Glycerolipids [GL]	Triradylglycerols [GL03]	Triacylglycerols [GL0301]	965.74079989529	NA	0.51905	1	NA
0.52_965.7408m/z	0.900352080973323	0.50784930877784	0.30952380952381	0.576916814771626	0.379509801871868	0.149878631111747	Stem:Root	LMGL03011437	null	C61H102O6	M+Cl	30	0	4.03710509953636	54.5826179738989	TG(16:1(9Z)/20:5(5Z,8Z,11Z,14Z,17Z)/22:2(13Z,16Z))[iso6]	Glycerolipids [GL]	Triradylglycerols [GL03]	Triacylglycerols [GL0301]	965.74079989529	NA	0.51905	1	NA
0.52_965.7408m/z	0.900352080973323	0.50784930877784	0.30952380952381	0.576916814771626	0.379509801871868	0.149878631111747	Stem:Root	LMGL03013096	null	C61H102O6	M+Cl	30	0	4.03710509953636	54.5826179738989	TG(18:4(6Z,9Z,12Z,15Z)/18:4(6Z,9Z,12Z,15Z)/22:0)[iso3]	Glycerolipids [GL]	Triradylglycerols [GL03]	Triacylglycerols [GL0301]	965.74079989529	NA	0.51905	1	NA
0.52_965.7408m/z	0.900352080973323	0.50784930877784	0.30952380952381	0.576916814771626	0.379509801871868	0.149878631111747	Stem:Root	LMGL03016382	null	C61H102O6	M+Cl	30	0	4.03710509953636	54.5826179738989	TG(18:3(6Z,9Z,12Z)/18:4(6Z,9Z,12Z,15Z)/22:1(11Z))[iso6]	Glycerolipids [GL]	Triradylglycerols [GL03]	Triacylglycerols [GL0301]	965.74079989529	NA	0.51905	1	NA
0.53_1015.6956m/z	1.13498912755605	0.96999743626521	0.818181818181818	0.982478258038233	0.880617583854994	0.145813390122786	Flower:Rhizome	LMGL03012437	null	C65H94O6	M+FA-H	31.7	0	-7.88744	67.4903652788763	TG(20:5(5Z,8Z,11Z,14Z,17Z)/20:5(5Z,8Z,11Z,14Z,17Z)/22:6(4Z,7Z,10Z,13Z,16Z,19Z))[iso3]	Glycerolipids [GL]	Triradylglycerols [GL03]	Triacylglycerols [GL0301]	1015.69558722181	NA	0.533333333333333	1	NA
0.53_1015.6956m/z	1.13498912755605	0.96999743626521	0.818181818181818	0.982478258038233	0.880617583854994	0.145813390122786	Flower:Rhizome	LMGL03013118	null	C65H94O6	M+FA-H	31.7	0	-7.88744	67.4903652788763	TG(18:4(6Z,9Z,12Z,15Z)/22:6(4Z,7Z,10Z,13Z,16Z,19Z)/22:6(4Z,7Z,10Z,13Z,16Z,19Z))[iso3]	Glycerolipids [GL]	Triradylglycerols [GL03]	Triacylglycerols [GL0301]	1015.69558722181	NA	0.533333333333333	1	NA
0.53_1015.6956m/z	0.505812524173987	0.0472231083617278	0.0649350649350649	0.0752444278916994	0.0961346481756448	0.996397305770931	Leaf:Rhizome	LMGL03012437	null	C65H94O6	M+FA-H	31.7	0	-7.88744	67.4903652788763	TG(20:5(5Z,8Z,11Z,14Z,17Z)/20:5(5Z,8Z,11Z,14Z,17Z)/22:6(4Z,7Z,10Z,13Z,16Z,19Z))[iso3]	Glycerolipids [GL]	Triradylglycerols [GL03]	Triacylglycerols [GL0301]	1015.69558722181	NA	0.533333333333333	1	NA
0.53_1015.6956m/z	0.505812524173987	0.0472231083617278	0.0649350649350649	0.0752444278916994	0.0961346481756448	0.996397305770931	Leaf:Rhizome	LMGL03013118	null	C65H94O6	M+FA-H	31.7	0	-7.88744	67.4903652788763	TG(18:4(6Z,9Z,12Z,15Z)/22:6(4Z,7Z,10Z,13Z,16Z,19Z)/22:6(4Z,7Z,10Z,13Z,16Z,19Z))[iso3]	Glycerolipids [GL]	Triradylglycerols [GL03]	Triacylglycerols [GL0301]	1015.69558722181	NA	0.533333333333333	1	NA
0.53_1015.6956m/z	1.24828666852901	0.258284963564287	0.132034632034632	0.375027976558336	0.223517103896979	0.240470140662881	Fruit:Rhizome	LMGL03012437	null	C65H94O6	M+FA-H	31.7	0	-7.88744	67.4903652788763	TG(20:5(5Z,8Z,11Z,14Z,17Z)/20:5(5Z,8Z,11Z,14Z,17Z)/22:6(4Z,7Z,10Z,13Z,16Z,19Z))[iso3]	Glycerolipids [GL]	Triradylglycerols [GL03]	Triacylglycerols [GL0301]	1015.69558722181	NA	0.533333333333333	1	NA
0.53_1015.6956m/z	1.24828666852901	0.258284963564287	0.132034632034632	0.375027976558336	0.223517103896979	0.240470140662881	Fruit:Rhizome	LMGL03013118	null	C65H94O6	M+FA-H	31.7	0	-7.88744	67.4903652788763	TG(18:4(6Z,9Z,12Z,15Z)/22:6(4Z,7Z,10Z,13Z,16Z,19Z)/22:6(4Z,7Z,10Z,13Z,16Z,19Z))[iso3]	Glycerolipids [GL]	Triradylglycerols [GL03]	Triacylglycerols [GL0301]	1015.69558722181	NA	0.533333333333333	1	NA
0.53_1015.6956m/z	0.796071500967152	0.117917287485926	0.0930735930735931	0.227210449530149	0.187309767660476	0.317314687853951	Stem:Rhizome	LMGL03012437	null	C65H94O6	M+FA-H	31.7	0	-7.88744	67.4903652788763	TG(20:5(5Z,8Z,11Z,14Z,17Z)/20:5(5Z,8Z,11Z,14Z,17Z)/22:6(4Z,7Z,10Z,13Z,16Z,19Z))[iso3]	Glycerolipids [GL]	Triradylglycerols [GL03]	Triacylglycerols [GL0301]	1015.69558722181	NA	0.533333333333333	1	NA
0.53_1015.6956m/z	0.796071500967152	0.117917287485926	0.0930735930735931	0.227210449530149	0.187309767660476	0.317314687853951	Stem:Rhizome	LMGL03013118	null	C65H94O6	M+FA-H	31.7	0	-7.88744	67.4903652788763	TG(18:4(6Z,9Z,12Z,15Z)/22:6(4Z,7Z,10Z,13Z,16Z,19Z)/22:6(4Z,7Z,10Z,13Z,16Z,19Z))[iso3]	Glycerolipids [GL]	Triradylglycerols [GL03]	Triacylglycerols [GL0301]	1015.69558722181	NA	0.533333333333333	1	NA
0.53_1015.6956m/z	0.796071500967152	0.117917287485926	0.0930735930735931	0.227210449530149	0.187309767660476	0.317314687853951	Stem:Rhizome	LMGL03012437	null	C65H94O6	M+FA-H	31.7	0	-7.88744	67.4903652788763	TG(20:5(5Z,8Z,11Z,14Z,17Z)/20:5(5Z,8Z,11Z,14Z,17Z)/22:6(4Z,7Z,10Z,13Z,16Z,19Z))[iso3]	Glycerolipids [GL]	Triradylglycerols [GL03]	Triacylglycerols [GL0301]	1015.69558722181	NA	0.533333333333333	1	NA
0.53_1015.6956m/z	0.796071500967152	0.117917287485926	0.0930735930735931	0.227210449530149	0.187309767660476	0.317314687853951	Stem:Rhizome	LMGL03013118	null	C65H94O6	M+FA-H	31.7	0	-7.88744	67.4903652788763	TG(18:4(6Z,9Z,12Z,15Z)/22:6(4Z,7Z,10Z,13Z,16Z,19Z)/22:6(4Z,7Z,10Z,13Z,16Z,19Z))[iso3]	Glycerolipids [GL]	Triradylglycerols [GL03]	Triacylglycerols [GL0301]	1015.69558722181	NA	0.533333333333333	1	NA
0.53_1015.6956m/z	2.24389289175774	0.0530514047539188	0.0930735930735931	0.0883508835699975	0.141237196661939	0.920229198272801	Flower:Leaf	LMGL03012437	null	C65H94O6	M+FA-H	31.7	0	-7.88744	67.4903652788763	TG(20:5(5Z,8Z,11Z,14Z,17Z)/20:5(5Z,8Z,11Z,14Z,17Z)/22:6(4Z,7Z,10Z,13Z,16Z,19Z))[iso3]	Glycerolipids [GL]	Triradylglycerols [GL03]	Triacylglycerols [GL0301]	1015.69558722181	NA	0.533333333333333	1	NA
0.53_1015.6956m/z	2.24389289175774	0.0530514047539188	0.0930735930735931	0.0883508835699975	0.141237196661939	0.920229198272801	Flower:Leaf	LMGL03013118	null	C65H94O6	M+FA-H	31.7	0	-7.88744	67.4903652788763	TG(18:4(6Z,9Z,12Z,15Z)/22:6(4Z,7Z,10Z,13Z,16Z,19Z)/22:6(4Z,7Z,10Z,13Z,16Z,19Z))[iso3]	Glycerolipids [GL]	Triradylglycerols [GL03]	Triacylglycerols [GL0301]	1015.69558722181	NA	0.533333333333333	1	NA
0.53_1015.6956m/z	0.909237562308926	0.522322487755324	0.588744588744589	0.704447159352173	0.74962038974197	0.307616405478892	Flower:Fruit	LMGL03012437	null	C65H94O6	M+FA-H	31.7	0	-7.88744	67.4903652788763	TG(20:5(5Z,8Z,11Z,14Z,17Z)/20:5(5Z,8Z,11Z,14Z,17Z)/22:6(4Z,7Z,10Z,13Z,16Z,19Z))[iso3]	Glycerolipids [GL]	Triradylglycerols [GL03]	Triacylglycerols [GL0301]	1015.69558722181	NA	0.533333333333333	1	NA
0.53_1015.6956m/z	0.909237562308926	0.522322487755324	0.588744588744589	0.704447159352173	0.74962038974197	0.307616405478892	Flower:Fruit	LMGL03013118	null	C65H94O6	M+FA-H	31.7	0	-7.88744	67.4903652788763	TG(18:4(6Z,9Z,12Z,15Z)/22:6(4Z,7Z,10Z,13Z,16Z,19Z)/22:6(4Z,7Z,10Z,13Z,16Z,19Z))[iso3]	Glycerolipids [GL]	Triradylglycerols [GL03]	Triacylglycerols [GL0301]	1015.69558722181	NA	0.533333333333333	1	NA
0.53_1015.6956m/z	1.42573767077096	0.38835144678293	0.17965367965368	0.556811558076951	0.319494486974852	0.284607723907632	Flower:Stem	LMGL03012437	null	C65H94O6	M+FA-H	31.7	0	-7.88744	67.4903652788763	TG(20:5(5Z,8Z,11Z,14Z,17Z)/20:5(5Z,8Z,11Z,14Z,17Z)/22:6(4Z,7Z,10Z,13Z,16Z,19Z))[iso3]	Glycerolipids [GL]	Triradylglycerols [GL03]	Triacylglycerols [GL0301]	1015.69558722181	NA	0.533333333333333	1	NA
0.53_1015.6956m/z	1.42573767077096	0.38835144678293	0.17965367965368	0.556811558076951	0.319494486974852	0.284607723907632	Flower:Stem	LMGL03013118	null	C65H94O6	M+FA-H	31.7	0	-7.88744	67.4903652788763	TG(18:4(6Z,9Z,12Z,15Z)/22:6(4Z,7Z,10Z,13Z,16Z,19Z)/22:6(4Z,7Z,10Z,13Z,16Z,19Z))[iso3]	Glycerolipids [GL]	Triradylglycerols [GL03]	Triacylglycerols [GL0301]	1015.69558722181	NA	0.533333333333333	1	NA
0.53_1015.6956m/z	1.08369587202416	0.845173009676292	1	0.898985724598198	1	0.149177577582625	Flower:Root	LMGL03012437	null	C65H94O6	M+FA-H	31.7	0	-7.88744	67.4903652788763	TG(20:5(5Z,8Z,11Z,14Z,17Z)/20:5(5Z,8Z,11Z,14Z,17Z)/22:6(4Z,7Z,10Z,13Z,16Z,19Z))[iso3]	Glycerolipids [GL]	Triradylglycerols [GL03]	Triacylglycerols [GL0301]	1015.69558722181	NA	0.533333333333333	1	NA
0.53_1015.6956m/z	1.08369587202416	0.845173009676292	1	0.898985724598198	1	0.149177577582625	Flower:Root	LMGL03013118	null	C65H94O6	M+FA-H	31.7	0	-7.88744	67.4903652788763	TG(18:4(6Z,9Z,12Z,15Z)/22:6(4Z,7Z,10Z,13Z,16Z,19Z)/22:6(4Z,7Z,10Z,13Z,16Z,19Z))[iso3]	Glycerolipids [GL]	Triradylglycerols [GL03]	Triacylglycerols [GL0301]	1015.69558722181	NA	0.533333333333333	1	NA
0.53_1015.6956m/z	0.405205420298239	0.0256300840585598	0.025974025974026	0.0456967108411606	0.0452412452412452	1.23986861430431	Leaf:Fruit	LMGL03012437	null	C65H94O6	M+FA-H	31.7	0	-7.88744	67.4903652788763	TG(20:5(5Z,8Z,11Z,14Z,17Z)/20:5(5Z,8Z,11Z,14Z,17Z)/22:6(4Z,7Z,10Z,13Z,16Z,19Z))[iso3]	Glycerolipids [GL]	Triradylglycerols [GL03]	Triacylglycerols [GL0301]	1015.69558722181	NA	0.533333333333333	1	NA
0.53_1015.6956m/z	0.405205420298239	0.0256300840585598	0.025974025974026	0.0456967108411606	0.0452412452412452	1.23986861430431	Leaf:Fruit	LMGL03013118	null	C65H94O6	M+FA-H	31.7	0	-7.88744	67.4903652788763	TG(18:4(6Z,9Z,12Z,15Z)/22:6(4Z,7Z,10Z,13Z,16Z,19Z)/22:6(4Z,7Z,10Z,13Z,16Z,19Z))[iso3]	Glycerolipids [GL]	Triradylglycerols [GL03]	Triacylglycerols [GL0301]	1015.69558722181	NA	0.533333333333333	1	NA
0.53_1015.6956m/z	0.635385795822954	0.0990679130365357	0.132034632034632	0.14187879921711	0.18122315648528	0.855094616417928	Leaf:Stem	LMGL03012437	null	C65H94O6	M+FA-H	31.7	0	-7.88744	67.4903652788763	TG(20:5(5Z,8Z,11Z,14Z,17Z)/20:5(5Z,8Z,11Z,14Z,17Z)/22:6(4Z,7Z,10Z,13Z,16Z,19Z))[iso3]	Glycerolipids [GL]	Triradylglycerols [GL03]	Triacylglycerols [GL0301]	1015.69558722181	NA	0.533333333333333	1	NA
0.53_1015.6956m/z	0.635385795822954	0.0990679130365357	0.132034632034632	0.14187879921711	0.18122315648528	0.855094616417928	Leaf:Stem	LMGL03013118	null	C65H94O6	M+FA-H	31.7	0	-7.88744	67.4903652788763	TG(18:4(6Z,9Z,12Z,15Z)/22:6(4Z,7Z,10Z,13Z,16Z,19Z)/22:6(4Z,7Z,10Z,13Z,16Z,19Z))[iso3]	Glycerolipids [GL]	Triradylglycerols [GL03]	Triacylglycerols [GL0301]	1015.69558722181	NA	0.533333333333333	1	NA
0.53_1015.6956m/z	0.482953476079356	0.0396650262690199	0.0649350649350649	0.0565447660510208	0.0874921154753898	0.959778579386488	Leaf:Root	LMGL03012437	null	C65H94O6	M+FA-H	31.7	0	-7.88744	67.4903652788763	TG(20:5(5Z,8Z,11Z,14Z,17Z)/20:5(5Z,8Z,11Z,14Z,17Z)/22:6(4Z,7Z,10Z,13Z,16Z,19Z))[iso3]	Glycerolipids [GL]	Triradylglycerols [GL03]	Triacylglycerols [GL0301]	1015.69558722181	NA	0.533333333333333	1	NA
0.53_1015.6956m/z	0.482953476079356	0.0396650262690199	0.0649350649350649	0.0565447660510208	0.0874921154753898	0.959778579386488	Leaf:Root	LMGL03013118	null	C65H94O6	M+FA-H	31.7	0	-7.88744	67.4903652788763	TG(18:4(6Z,9Z,12Z,15Z)/22:6(4Z,7Z,10Z,13Z,16Z,19Z)/22:6(4Z,7Z,10Z,13Z,16Z,19Z))[iso3]	Glycerolipids [GL]	Triradylglycerols [GL03]	Triacylglycerols [GL0301]	1015.69558722181	NA	0.533333333333333	1	NA
0.53_1015.6956m/z	1.56805848094356	0.0312629656955731	0.025974025974026	0.0605452628867371	0.0508792119734369	0.454611701501268	Fruit:Stem	LMGL03012437	null	C65H94O6	M+FA-H	31.7	0	-7.88744	67.4903652788763	TG(20:5(5Z,8Z,11Z,14Z,17Z)/20:5(5Z,8Z,11Z,14Z,17Z)/22:6(4Z,7Z,10Z,13Z,16Z,19Z))[iso3]	Glycerolipids [GL]	Triradylglycerols [GL03]	Triacylglycerols [GL0301]	1015.69558722181	NA	0.533333333333333	1	NA
0.53_1015.6956m/z	1.56805848094356	0.0312629656955731	0.025974025974026	0.0605452628867371	0.0508792119734369	0.454611701501268	Fruit:Stem	LMGL03013118	null	C65H94O6	M+FA-H	31.7	0	-7.88744	67.4903652788763	TG(18:4(6Z,9Z,12Z,15Z)/22:6(4Z,7Z,10Z,13Z,16Z,19Z)/22:6(4Z,7Z,10Z,13Z,16Z,19Z))[iso3]	Glycerolipids [GL]	Triradylglycerols [GL03]	Triacylglycerols [GL0301]	1015.69558722181	NA	0.533333333333333	1	NA
0.53_1015.6956m/z	1.19187318798424	0.375939212841269	0.17965367965368	0.554120113508824	0.330799676513962	0.194064313523881	Fruit:Root	LMGL03012437	null	C65H94O6	M+FA-H	31.7	0	-7.88744	67.4903652788763	TG(20:5(5Z,8Z,11Z,14Z,17Z)/20:5(5Z,8Z,11Z,14Z,17Z)/22:6(4Z,7Z,10Z,13Z,16Z,19Z))[iso3]	Glycerolipids [GL]	Triradylglycerols [GL03]	Triacylglycerols [GL0301]	1015.69558722181	NA	0.533333333333333	1	NA
0.53_1015.6956m/z	1.19187318798424	0.375939212841269	0.17965367965368	0.554120113508824	0.330799676513962	0.194064313523881	Fruit:Root	LMGL03013118	null	C65H94O6	M+FA-H	31.7	0	-7.88744	67.4903652788763	TG(18:4(6Z,9Z,12Z,15Z)/22:6(4Z,7Z,10Z,13Z,16Z,19Z)/22:6(4Z,7Z,10Z,13Z,16Z,19Z))[iso3]	Glycerolipids [GL]	Triradylglycerols [GL03]	Triacylglycerols [GL0301]	1015.69558722181	NA	0.533333333333333	1	NA
0.53_1015.6956m/z	0.760094857729441	0.0341101617377632	0.0151515151515152	0.0583452296935444	0.0277281332327204	0.287183447095776	Stem:Root	LMGL03012437	null	C65H94O6	M+FA-H	31.7	0	-7.88744	67.4903652788763	TG(20:5(5Z,8Z,11Z,14Z,17Z)/20:5(5Z,8Z,11Z,14Z,17Z)/22:6(4Z,7Z,10Z,13Z,16Z,19Z))[iso3]	Glycerolipids [GL]	Triradylglycerols [GL03]	Triacylglycerols [GL0301]	1015.69558722181	NA	0.533333333333333	1	NA
0.53_1015.6956m/z	0.760094857729441	0.0341101617377632	0.0151515151515152	0.0583452296935444	0.0277281332327204	0.287183447095776	Stem:Root	LMGL03013118	null	C65H94O6	M+FA-H	31.7	0	-7.88744	67.4903652788763	TG(18:4(6Z,9Z,12Z,15Z)/22:6(4Z,7Z,10Z,13Z,16Z,19Z)/22:6(4Z,7Z,10Z,13Z,16Z,19Z))[iso3]	Glycerolipids [GL]	Triradylglycerols [GL03]	Triacylglycerols [GL0301]	1015.69558722181	NA	0.533333333333333	1	NA
0.53_1019.7366m/z	1.00677887733023	0.92367151579593	0.937229437229437	0.959281016404897	0.95921185256636	0.0588775361637128	Flower:Rhizome	HMDB0010557	null	C65H98O6	M+FA-H	35.2	0	2.10512377489743	78.6965435141914	TG(22:6(4Z,7Z,10Z,13Z,16Z,19Z)/18:2(9Z,12Z)/22:6(4Z,7Z,10Z,13Z,16Z,19Z))	Lipids and lipid-like molecules	Glycerolipids	Triradylcglycerols	1019.73659567086	NA	0.533333333333333	1	NA
0.53_1019.7366m/z	1.00677887733023	0.92367151579593	0.937229437229437	0.959281016404897	0.95921185256636	0.0588775361637128	Flower:Rhizome	HMDB0055087	null	C65H98O6	M+FA-H	35.2	0	2.10512377489743	78.6965435141914	TG(22:5(4Z,7Z,10Z,13Z,16Z)/22:5(4Z,7Z,10Z,13Z,16Z)/18:4(6Z,9Z,12Z,15Z))	Lipids and lipid-like molecules	Glycerolipids	Triradylcglycerols	1019.73659567086	NA	0.533333333333333	1	NA
0.53_1019.7366m/z	1.00677887733023	0.92367151579593	0.937229437229437	0.959281016404897	0.95921185256636	0.0588775361637128	Flower:Rhizome	HMDB0055134	null	C65H98O6	M+FA-H	35.2	0	2.10512377489743	78.6965435141914	TG(22:5(4Z,7Z,10Z,13Z,16Z)/22:6(4Z,7Z,10Z,13Z,16Z,19Z)/18:3(9Z,12Z,15Z))	Lipids and lipid-like molecules	Glycerolipids	Triradylcglycerols	1019.73659567086	NA	0.533333333333333	1	NA
0.53_1019.7366m/z	1.00677887733023	0.92367151579593	0.937229437229437	0.959281016404897	0.95921185256636	0.0588775361637128	Flower:Rhizome	HMDB0055492	null	C65H98O6	M+FA-H	35.2	0	2.10512377489743	78.6965435141914	TG(18:4(6Z,9Z,12Z,15Z)/22:5(4Z,7Z,10Z,13Z,16Z)/22:5(7Z,10Z,13Z,16Z,19Z))	Lipids and lipid-like molecules	Glycerolipids	Triradylcglycerols	1019.73659567086	NA	0.533333333333333	1	NA
0.53_1019.7366m/z	1.00677887733023	0.92367151579593	0.937229437229437	0.959281016404897	0.95921185256636	0.0588775361637128	Flower:Rhizome	HMDB0055735	null	C65H98O6	M+FA-H	35.2	0	2.10512377489743	78.6965435141914	TG(20:5(5Z,8Z,11Z,14Z,17Z)/20:3(5Z,8Z,11Z)/22:6(4Z,7Z,10Z,13Z,16Z,19Z))	Lipids and lipid-like molecules	Glycerolipids	Triradylcglycerols	1019.73659567086	NA	0.533333333333333	1	NA
0.53_1019.7366m/z	1.00677887733023	0.92367151579593	0.937229437229437	0.959281016404897	0.95921185256636	0.0588775361637128	Flower:Rhizome	HMDB0055762	null	C65H98O6	M+FA-H	35.2	0	2.10512377489743	78.6965435141914	TG(20:5(5Z,8Z,11Z,14Z,17Z)/20:4(5Z,8Z,11Z,14Z)/22:5(7Z,10Z,13Z,16Z,19Z))	Lipids and lipid-like molecules	Glycerolipids	Triradylcglycerols	1019.73659567086	NA	0.533333333333333	1	NA
0.53_1019.7366m/z	0.846982701834241	0.377765082511183	0.699134199134199	0.4435761543488	0.750076363215049	0.411271209610206	Leaf:Rhizome	HMDB0010557	null	C65H98O6	M+FA-H	35.2	0	2.10512377489743	78.6965435141914	TG(22:6(4Z,7Z,10Z,13Z,16Z,19Z)/18:2(9Z,12Z)/22:6(4Z,7Z,10Z,13Z,16Z,19Z))	Lipids and lipid-like molecules	Glycerolipids	Triradylcglycerols	1019.73659567086	NA	0.533333333333333	1	NA
0.53_1019.7366m/z	0.846982701834241	0.377765082511183	0.699134199134199	0.4435761543488	0.750076363215049	0.411271209610206	Leaf:Rhizome	HMDB0055087	null	C65H98O6	M+FA-H	35.2	0	2.10512377489743	78.6965435141914	TG(22:5(4Z,7Z,10Z,13Z,16Z)/22:5(4Z,7Z,10Z,13Z,16Z)/18:4(6Z,9Z,12Z,15Z))	Lipids and lipid-like molecules	Glycerolipids	Triradylcglycerols	1019.73659567086	NA	0.533333333333333	1	NA
0.53_1019.7366m/z	0.846982701834241	0.377765082511183	0.699134199134199	0.4435761543488	0.750076363215049	0.411271209610206	Leaf:Rhizome	HMDB0055134	null	C65H98O6	M+FA-H	35.2	0	2.10512377489743	78.6965435141914	TG(22:5(4Z,7Z,10Z,13Z,16Z)/22:6(4Z,7Z,10Z,13Z,16Z,19Z)/18:3(9Z,12Z,15Z))	Lipids and lipid-like molecules	Glycerolipids	Triradylcglycerols	1019.73659567086	NA	0.533333333333333	1	NA
0.53_1019.7366m/z	0.846982701834241	0.377765082511183	0.699134199134199	0.4435761543488	0.750076363215049	0.411271209610206	Leaf:Rhizome	HMDB0055492	null	C65H98O6	M+FA-H	35.2	0	2.10512377489743	78.6965435141914	TG(18:4(6Z,9Z,12Z,15Z)/22:5(4Z,7Z,10Z,13Z,16Z)/22:5(7Z,10Z,13Z,16Z,19Z))	Lipids and lipid-like molecules	Glycerolipids	Triradylcglycerols	1019.73659567086	NA	0.533333333333333	1	NA
0.53_1019.7366m/z	0.846982701834241	0.377765082511183	0.699134199134199	0.4435761543488	0.750076363215049	0.411271209610206	Leaf:Rhizome	HMDB0055735	null	C65H98O6	M+FA-H	35.2	0	2.10512377489743	78.6965435141914	TG(20:5(5Z,8Z,11Z,14Z,17Z)/20:3(5Z,8Z,11Z)/22:6(4Z,7Z,10Z,13Z,16Z,19Z))	Lipids and lipid-like molecules	Glycerolipids	Triradylcglycerols	1019.73659567086	NA	0.533333333333333	1	NA
0.53_1019.7366m/z	0.846982701834241	0.377765082511183	0.699134199134199	0.4435761543488	0.750076363215049	0.411271209610206	Leaf:Rhizome	HMDB0055762	null	C65H98O6	M+FA-H	35.2	0	2.10512377489743	78.6965435141914	TG(20:5(5Z,8Z,11Z,14Z,17Z)/20:4(5Z,8Z,11Z,14Z)/22:5(7Z,10Z,13Z,16Z,19Z))	Lipids and lipid-like molecules	Glycerolipids	Triradylcglycerols	1019.73659567086	NA	0.533333333333333	1	NA
0.53_1019.7366m/z	1.27815675757004	0.441032904251407	0.132034632034632	0.558743939485603	0.223517103896979	0.308175031026173	Fruit:Rhizome	HMDB0010557	null	C65H98O6	M+FA-H	35.2	0	2.10512377489743	78.6965435141914	TG(22:6(4Z,7Z,10Z,13Z,16Z,19Z)/18:2(9Z,12Z)/22:6(4Z,7Z,10Z,13Z,16Z,19Z))	Lipids and lipid-like molecules	Glycerolipids	Triradylcglycerols	1019.73659567086	NA	0.533333333333333	1	NA
0.53_1019.7366m/z	1.27815675757004	0.441032904251407	0.132034632034632	0.558743939485603	0.223517103896979	0.308175031026173	Fruit:Rhizome	HMDB0055087	null	C65H98O6	M+FA-H	35.2	0	2.10512377489743	78.6965435141914	TG(22:5(4Z,7Z,10Z,13Z,16Z)/22:5(4Z,7Z,10Z,13Z,16Z)/18:4(6Z,9Z,12Z,15Z))	Lipids and lipid-like molecules	Glycerolipids	Triradylcglycerols	1019.73659567086	NA	0.533333333333333	1	NA
0.53_1019.7366m/z	1.27815675757004	0.441032904251407	0.132034632034632	0.558743939485603	0.223517103896979	0.308175031026173	Fruit:Rhizome	HMDB0055134	null	C65H98O6	M+FA-H	35.2	0	2.10512377489743	78.6965435141914	TG(22:5(4Z,7Z,10Z,13Z,16Z)/22:6(4Z,7Z,10Z,13Z,16Z,19Z)/18:3(9Z,12Z,15Z))	Lipids and lipid-like molecules	Glycerolipids	Triradylcglycerols	1019.73659567086	NA	0.533333333333333	1	NA
0.53_1019.7366m/z	1.27815675757004	0.441032904251407	0.132034632034632	0.558743939485603	0.223517103896979	0.308175031026173	Fruit:Rhizome	HMDB0055492	null	C65H98O6	M+FA-H	35.2	0	2.10512377489743	78.6965435141914	TG(18:4(6Z,9Z,12Z,15Z)/22:5(4Z,7Z,10Z,13Z,16Z)/22:5(7Z,10Z,13Z,16Z,19Z))	Lipids and lipid-like molecules	Glycerolipids	Triradylcglycerols	1019.73659567086	NA	0.533333333333333	1	NA
0.53_1019.7366m/z	1.27815675757004	0.441032904251407	0.132034632034632	0.558743939485603	0.223517103896979	0.308175031026173	Fruit:Rhizome	HMDB0055735	null	C65H98O6	M+FA-H	35.2	0	2.10512377489743	78.6965435141914	TG(20:5(5Z,8Z,11Z,14Z,17Z)/20:3(5Z,8Z,11Z)/22:6(4Z,7Z,10Z,13Z,16Z,19Z))	Lipids and lipid-like molecules	Glycerolipids	Triradylcglycerols	1019.73659567086	NA	0.533333333333333	1	NA
0.53_1019.7366m/z	1.27815675757004	0.441032904251407	0.132034632034632	0.558743939485603	0.223517103896979	0.308175031026173	Fruit:Rhizome	HMDB0055762	null	C65H98O6	M+FA-H	35.2	0	2.10512377489743	78.6965435141914	TG(20:5(5Z,8Z,11Z,14Z,17Z)/20:4(5Z,8Z,11Z,14Z)/22:5(7Z,10Z,13Z,16Z,19Z))	Lipids and lipid-like molecules	Glycerolipids	Triradylcglycerols	1019.73659567086	NA	0.533333333333333	1	NA
0.53_1019.7366m/z	0.468774520507132	0.00139130597288168	0.00432900432900433	0.0157447454448979	0.024790429438413	1.1475649730237	Stem:Rhizome	HMDB0010557	null	C65H98O6	M+FA-H	35.2	0	2.10512377489743	78.6965435141914	TG(22:6(4Z,7Z,10Z,13Z,16Z,19Z)/18:2(9Z,12Z)/22:6(4Z,7Z,10Z,13Z,16Z,19Z))	Lipids and lipid-like molecules	Glycerolipids	Triradylcglycerols	1019.73659567086	NA	0.533333333333333	1	NA
0.53_1019.7366m/z	0.468774520507132	0.00139130597288168	0.00432900432900433	0.0157447454448979	0.024790429438413	1.1475649730237	Stem:Rhizome	HMDB0055087	null	C65H98O6	M+FA-H	35.2	0	2.10512377489743	78.6965435141914	TG(22:5(4Z,7Z,10Z,13Z,16Z)/22:5(4Z,7Z,10Z,13Z,16Z)/18:4(6Z,9Z,12Z,15Z))	Lipids and lipid-like molecules	Glycerolipids	Triradylcglycerols	1019.73659567086	NA	0.533333333333333	1	NA
0.53_1019.7366m/z	0.468774520507132	0.00139130597288168	0.00432900432900433	0.0157447454448979	0.024790429438413	1.1475649730237	Stem:Rhizome	HMDB0055134	null	C65H98O6	M+FA-H	35.2	0	2.10512377489743	78.6965435141914	TG(22:5(4Z,7Z,10Z,13Z,16Z)/22:6(4Z,7Z,10Z,13Z,16Z,19Z)/18:3(9Z,12Z,15Z))	Lipids and lipid-like molecules	Glycerolipids	Triradylcglycerols	1019.73659567086	NA	0.533333333333333	1	NA
0.53_1019.7366m/z	0.468774520507132	0.00139130597288168	0.00432900432900433	0.0157447454448979	0.024790429438413	1.1475649730237	Stem:Rhizome	HMDB0055492	null	C65H98O6	M+FA-H	35.2	0	2.10512377489743	78.6965435141914	TG(18:4(6Z,9Z,12Z,15Z)/22:5(4Z,7Z,10Z,13Z,16Z)/22:5(7Z,10Z,13Z,16Z,19Z))	Lipids and lipid-like molecules	Glycerolipids	Triradylcglycerols	1019.73659567086	NA	0.533333333333333	1	NA
0.53_1019.7366m/z	0.468774520507132	0.00139130597288168	0.00432900432900433	0.0157447454448979	0.024790429438413	1.1475649730237	Stem:Rhizome	HMDB0055735	null	C65H98O6	M+FA-H	35.2	0	2.10512377489743	78.6965435141914	TG(20:5(5Z,8Z,11Z,14Z,17Z)/20:3(5Z,8Z,11Z)/22:6(4Z,7Z,10Z,13Z,16Z,19Z))	Lipids and lipid-like molecules	Glycerolipids	Triradylcglycerols	1019.73659567086	NA	0.533333333333333	1	NA
0.53_1019.7366m/z	0.468774520507132	0.00139130597288168	0.00432900432900433	0.0157447454448979	0.024790429438413	1.1475649730237	Stem:Rhizome	HMDB0055762	null	C65H98O6	M+FA-H	35.2	0	2.10512377489743	78.6965435141914	TG(20:5(5Z,8Z,11Z,14Z,17Z)/20:4(5Z,8Z,11Z,14Z)/22:5(7Z,10Z,13Z,16Z,19Z))	Lipids and lipid-like molecules	Glycerolipids	Triradylcglycerols	1019.73659567086	NA	0.533333333333333	1	NA
0.53_1019.7366m/z	0.468774520507132	0.00139130597288168	0.00432900432900433	0.0157447454448979	0.024790429438413	1.1475649730237	Stem:Rhizome	HMDB0010557	null	C65H98O6	M+FA-H	35.2	0	2.10512377489743	78.6965435141914	TG(22:6(4Z,7Z,10Z,13Z,16Z,19Z)/18:2(9Z,12Z)/22:6(4Z,7Z,10Z,13Z,16Z,19Z))	Lipids and lipid-like molecules	Glycerolipids	Triradylcglycerols	1019.73659567086	NA	0.533333333333333	1	NA
0.53_1019.7366m/z	0.468774520507132	0.00139130597288168	0.00432900432900433	0.0157447454448979	0.024790429438413	1.1475649730237	Stem:Rhizome	HMDB0055087	null	C65H98O6	M+FA-H	35.2	0	2.10512377489743	78.6965435141914	TG(22:5(4Z,7Z,10Z,13Z,16Z)/22:5(4Z,7Z,10Z,13Z,16Z)/18:4(6Z,9Z,12Z,15Z))	Lipids and lipid-like molecules	Glycerolipids	Triradylcglycerols	1019.73659567086	NA	0.533333333333333	1	NA
0.53_1019.7366m/z	0.468774520507132	0.00139130597288168	0.00432900432900433	0.0157447454448979	0.024790429438413	1.1475649730237	Stem:Rhizome	HMDB0055134	null	C65H98O6	M+FA-H	35.2	0	2.10512377489743	78.6965435141914	TG(22:5(4Z,7Z,10Z,13Z,16Z)/22:6(4Z,7Z,10Z,13Z,16Z,19Z)/18:3(9Z,12Z,15Z))	Lipids and lipid-like molecules	Glycerolipids	Triradylcglycerols	1019.73659567086	NA	0.533333333333333	1	NA
0.53_1019.7366m/z	0.468774520507132	0.00139130597288168	0.00432900432900433	0.0157447454448979	0.024790429438413	1.1475649730237	Stem:Rhizome	HMDB0055492	null	C65H98O6	M+FA-H	35.2	0	2.10512377489743	78.6965435141914	TG(18:4(6Z,9Z,12Z,15Z)/22:5(4Z,7Z,10Z,13Z,16Z)/22:5(7Z,10Z,13Z,16Z,19Z))	Lipids and lipid-like molecules	Glycerolipids	Triradylcglycerols	1019.73659567086	NA	0.533333333333333	1	NA
0.53_1019.7366m/z	0.468774520507132	0.00139130597288168	0.00432900432900433	0.0157447454448979	0.024790429438413	1.1475649730237	Stem:Rhizome	HMDB0055735	null	C65H98O6	M+FA-H	35.2	0	2.10512377489743	78.6965435141914	TG(20:5(5Z,8Z,11Z,14Z,17Z)/20:3(5Z,8Z,11Z)/22:6(4Z,7Z,10Z,13Z,16Z,19Z))	Lipids and lipid-like molecules	Glycerolipids	Triradylcglycerols	1019.73659567086	NA	0.533333333333333	1	NA
0.53_1019.7366m/z	0.468774520507132	0.00139130597288168	0.00432900432900433	0.0157447454448979	0.024790429438413	1.1475649730237	Stem:Rhizome	HMDB0055762	null	C65H98O6	M+FA-H	35.2	0	2.10512377489743	78.6965435141914	TG(20:5(5Z,8Z,11Z,14Z,17Z)/20:4(5Z,8Z,11Z,14Z)/22:5(7Z,10Z,13Z,16Z,19Z))	Lipids and lipid-like molecules	Glycerolipids	Triradylcglycerols	1019.73659567086	NA	0.533333333333333	1	NA
0.53_1019.7366m/z	1.18866521730601	0.412920793896706	0.818181818181818	0.489937744124997	0.858880750874236	0.317733663318064	Flower:Leaf	HMDB0010557	null	C65H98O6	M+FA-H	35.2	0	2.10512377489743	78.6965435141914	TG(22:6(4Z,7Z,10Z,13Z,16Z,19Z)/18:2(9Z,12Z)/22:6(4Z,7Z,10Z,13Z,16Z,19Z))	Lipids and lipid-like molecules	Glycerolipids	Triradylcglycerols	1019.73659567086	NA	0.533333333333333	1	NA
0.53_1019.7366m/z	1.18866521730601	0.412920793896706	0.818181818181818	0.489937744124997	0.858880750874236	0.317733663318064	Flower:Leaf	HMDB0055087	null	C65H98O6	M+FA-H	35.2	0	2.10512377489743	78.6965435141914	TG(22:5(4Z,7Z,10Z,13Z,16Z)/22:5(4Z,7Z,10Z,13Z,16Z)/18:4(6Z,9Z,12Z,15Z))	Lipids and lipid-like molecules	Glycerolipids	Triradylcglycerols	1019.73659567086	NA	0.533333333333333	1	NA
0.53_1019.7366m/z	1.18866521730601	0.412920793896706	0.818181818181818	0.489937744124997	0.858880750874236	0.317733663318064	Flower:Leaf	HMDB0055134	null	C65H98O6	M+FA-H	35.2	0	2.10512377489743	78.6965435141914	TG(22:5(4Z,7Z,10Z,13Z,16Z)/22:6(4Z,7Z,10Z,13Z,16Z,19Z)/18:3(9Z,12Z,15Z))	Lipids and lipid-like molecules	Glycerolipids	Triradylcglycerols	1019.73659567086	NA	0.533333333333333	1	NA
0.53_1019.7366m/z	1.18866521730601	0.412920793896706	0.818181818181818	0.489937744124997	0.858880750874236	0.317733663318064	Flower:Leaf	HMDB0055492	null	C65H98O6	M+FA-H	35.2	0	2.10512377489743	78.6965435141914	TG(18:4(6Z,9Z,12Z,15Z)/22:5(4Z,7Z,10Z,13Z,16Z)/22:5(7Z,10Z,13Z,16Z,19Z))	Lipids and lipid-like molecules	Glycerolipids	Triradylcglycerols	1019.73659567086	NA	0.533333333333333	1	NA
0.53_1019.7366m/z	1.18866521730601	0.412920793896706	0.818181818181818	0.489937744124997	0.858880750874236	0.317733663318064	Flower:Leaf	HMDB0055735	null	C65H98O6	M+FA-H	35.2	0	2.10512377489743	78.6965435141914	TG(20:5(5Z,8Z,11Z,14Z,17Z)/20:3(5Z,8Z,11Z)/22:6(4Z,7Z,10Z,13Z,16Z,19Z))	Lipids and lipid-like molecules	Glycerolipids	Triradylcglycerols	1019.73659567086	NA	0.533333333333333	1	NA
0.53_1019.7366m/z	1.18866521730601	0.412920793896706	0.818181818181818	0.489937744124997	0.858880750874236	0.317733663318064	Flower:Leaf	HMDB0055762	null	C65H98O6	M+FA-H	35.2	0	2.10512377489743	78.6965435141914	TG(20:5(5Z,8Z,11Z,14Z,17Z)/20:4(5Z,8Z,11Z,14Z)/22:5(7Z,10Z,13Z,16Z,19Z))	Lipids and lipid-like molecules	Glycerolipids	Triradylcglycerols	1019.73659567086	NA	0.533333333333333	1	NA
0.53_1019.7366m/z	0.787680283633022	0.427101450890611	0.393939393939394	0.630085570621859	0.596498146109568	0.345251135714024	Flower:Fruit	HMDB0010557	null	C65H98O6	M+FA-H	35.2	0	2.10512377489743	78.6965435141914	TG(22:6(4Z,7Z,10Z,13Z,16Z,19Z)/18:2(9Z,12Z)/22:6(4Z,7Z,10Z,13Z,16Z,19Z))	Lipids and lipid-like molecules	Glycerolipids	Triradylcglycerols	1019.73659567086	NA	0.533333333333333	1	NA
0.53_1019.7366m/z	0.787680283633022	0.427101450890611	0.393939393939394	0.630085570621859	0.596498146109568	0.345251135714024	Flower:Fruit	HMDB0055087	null	C65H98O6	M+FA-H	35.2	0	2.10512377489743	78.6965435141914	TG(22:5(4Z,7Z,10Z,13Z,16Z)/22:5(4Z,7Z,10Z,13Z,16Z)/18:4(6Z,9Z,12Z,15Z))	Lipids and lipid-like molecules	Glycerolipids	Triradylcglycerols	1019.73659567086	NA	0.533333333333333	1	NA
0.53_1019.7366m/z	0.787680283633022	0.427101450890611	0.393939393939394	0.630085570621859	0.596498146109568	0.345251135714024	Flower:Fruit	HMDB0055134	null	C65H98O6	M+FA-H	35.2	0	2.10512377489743	78.6965435141914	TG(22:5(4Z,7Z,10Z,13Z,16Z)/22:6(4Z,7Z,10Z,13Z,16Z,19Z)/18:3(9Z,12Z,15Z))	Lipids and lipid-like molecules	Glycerolipids	Triradylcglycerols	1019.73659567086	NA	0.533333333333333	1	NA
0.53_1019.7366m/z	0.787680283633022	0.427101450890611	0.393939393939394	0.630085570621859	0.596498146109568	0.345251135714024	Flower:Fruit	HMDB0055492	null	C65H98O6	M+FA-H	35.2	0	2.10512377489743	78.6965435141914	TG(18:4(6Z,9Z,12Z,15Z)/22:5(4Z,7Z,10Z,13Z,16Z)/22:5(7Z,10Z,13Z,16Z,19Z))	Lipids and lipid-like molecules	Glycerolipids	Triradylcglycerols	1019.73659567086	NA	0.533333333333333	1	NA
0.53_1019.7366m/z	0.787680283633022	0.427101450890611	0.393939393939394	0.630085570621859	0.596498146109568	0.345251135714024	Flower:Fruit	HMDB0055735	null	C65H98O6	M+FA-H	35.2	0	2.10512377489743	78.6965435141914	TG(20:5(5Z,8Z,11Z,14Z,17Z)/20:3(5Z,8Z,11Z)/22:6(4Z,7Z,10Z,13Z,16Z,19Z))	Lipids and lipid-like molecules	Glycerolipids	Triradylcglycerols	1019.73659567086	NA	0.533333333333333	1	NA
0.53_1019.7366m/z	0.787680283633022	0.427101450890611	0.393939393939394	0.630085570621859	0.596498146109568	0.345251135714024	Flower:Fruit	HMDB0055762	null	C65H98O6	M+FA-H	35.2	0	2.10512377489743	78.6965435141914	TG(20:5(5Z,8Z,11Z,14Z,17Z)/20:4(5Z,8Z,11Z,14Z)/22:5(7Z,10Z,13Z,16Z,19Z))	Lipids and lipid-like molecules	Glycerolipids	Triradylcglycerols	1019.73659567086	NA	0.533333333333333	1	NA
0.53_1019.7366m/z	2.14768259213634	0.00415197088358909	0.00865800865800866	0.0242068281577658	0.0320817322144169	0.828837460834788	Flower:Stem	HMDB0010557	null	C65H98O6	M+FA-H	35.2	0	2.10512377489743	78.6965435141914	TG(22:6(4Z,7Z,10Z,13Z,16Z,19Z)/18:2(9Z,12Z)/22:6(4Z,7Z,10Z,13Z,16Z,19Z))	Lipids and lipid-like molecules	Glycerolipids	Triradylcglycerols	1019.73659567086	NA	0.533333333333333	1	NA
0.53_1019.7366m/z	2.14768259213634	0.00415197088358909	0.00865800865800866	0.0242068281577658	0.0320817322144169	0.828837460834788	Flower:Stem	HMDB0055087	null	C65H98O6	M+FA-H	35.2	0	2.10512377489743	78.6965435141914	TG(22:5(4Z,7Z,10Z,13Z,16Z)/22:5(4Z,7Z,10Z,13Z,16Z)/18:4(6Z,9Z,12Z,15Z))	Lipids and lipid-like molecules	Glycerolipids	Triradylcglycerols	1019.73659567086	NA	0.533333333333333	1	NA
0.53_1019.7366m/z	2.14768259213634	0.00415197088358909	0.00865800865800866	0.0242068281577658	0.0320817322144169	0.828837460834788	Flower:Stem	HMDB0055134	null	C65H98O6	M+FA-H	35.2	0	2.10512377489743	78.6965435141914	TG(22:5(4Z,7Z,10Z,13Z,16Z)/22:6(4Z,7Z,10Z,13Z,16Z,19Z)/18:3(9Z,12Z,15Z))	Lipids and lipid-like molecules	Glycerolipids	Triradylcglycerols	1019.73659567086	NA	0.533333333333333	1	NA
0.53_1019.7366m/z	2.14768259213634	0.00415197088358909	0.00865800865800866	0.0242068281577658	0.0320817322144169	0.828837460834788	Flower:Stem	HMDB0055492	null	C65H98O6	M+FA-H	35.2	0	2.10512377489743	78.6965435141914	TG(18:4(6Z,9Z,12Z,15Z)/22:5(4Z,7Z,10Z,13Z,16Z)/22:5(7Z,10Z,13Z,16Z,19Z))	Lipids and lipid-like molecules	Glycerolipids	Triradylcglycerols	1019.73659567086	NA	0.533333333333333	1	NA
0.53_1019.7366m/z	2.14768259213634	0.00415197088358909	0.00865800865800866	0.0242068281577658	0.0320817322144169	0.828837460834788	Flower:Stem	HMDB0055735	null	C65H98O6	M+FA-H	35.2	0	2.10512377489743	78.6965435141914	TG(20:5(5Z,8Z,11Z,14Z,17Z)/20:3(5Z,8Z,11Z)/22:6(4Z,7Z,10Z,13Z,16Z,19Z))	Lipids and lipid-like molecules	Glycerolipids	Triradylcglycerols	1019.73659567086	NA	0.533333333333333	1	NA
0.53_1019.7366m/z	2.14768259213634	0.00415197088358909	0.00865800865800866	0.0242068281577658	0.0320817322144169	0.828837460834788	Flower:Stem	HMDB0055762	null	C65H98O6	M+FA-H	35.2	0	2.10512377489743	78.6965435141914	TG(20:5(5Z,8Z,11Z,14Z,17Z)/20:4(5Z,8Z,11Z,14Z)/22:5(7Z,10Z,13Z,16Z,19Z))	Lipids and lipid-like molecules	Glycerolipids	Triradylcglycerols	1019.73659567086	NA	0.533333333333333	1	NA
0.53_1019.7366m/z	1.11095921682586	0.747959807710501	0.818181818181818	0.831498100702574	0.8764515116644	0.143559055619256	Flower:Root	HMDB0010557	null	C65H98O6	M+FA-H	35.2	0	2.10512377489743	78.6965435141914	TG(22:6(4Z,7Z,10Z,13Z,16Z,19Z)/18:2(9Z,12Z)/22:6(4Z,7Z,10Z,13Z,16Z,19Z))	Lipids and lipid-like molecules	Glycerolipids	Triradylcglycerols	1019.73659567086	NA	0.533333333333333	1	NA
0.53_1019.7366m/z	1.11095921682586	0.747959807710501	0.818181818181818	0.831498100702574	0.8764515116644	0.143559055619256	Flower:Root	HMDB0055087	null	C65H98O6	M+FA-H	35.2	0	2.10512377489743	78.6965435141914	TG(22:5(4Z,7Z,10Z,13Z,16Z)/22:5(4Z,7Z,10Z,13Z,16Z)/18:4(6Z,9Z,12Z,15Z))	Lipids and lipid-like molecules	Glycerolipids	Triradylcglycerols	1019.73659567086	NA	0.533333333333333	1	NA
0.53_1019.7366m/z	1.11095921682586	0.747959807710501	0.818181818181818	0.831498100702574	0.8764515116644	0.143559055619256	Flower:Root	HMDB0055134	null	C65H98O6	M+FA-H	35.2	0	2.10512377489743	78.6965435141914	TG(22:5(4Z,7Z,10Z,13Z,16Z)/22:6(4Z,7Z,10Z,13Z,16Z,19Z)/18:3(9Z,12Z,15Z))	Lipids and lipid-like molecules	Glycerolipids	Triradylcglycerols	1019.73659567086	NA	0.533333333333333	1	NA
0.53_1019.7366m/z	1.11095921682586	0.747959807710501	0.818181818181818	0.831498100702574	0.8764515116644	0.143559055619256	Flower:Root	HMDB0055492	null	C65H98O6	M+FA-H	35.2	0	2.10512377489743	78.6965435141914	TG(18:4(6Z,9Z,12Z,15Z)/22:5(4Z,7Z,10Z,13Z,16Z)/22:5(7Z,10Z,13Z,16Z,19Z))	Lipids and lipid-like molecules	Glycerolipids	Triradylcglycerols	1019.73659567086	NA	0.533333333333333	1	NA
0.53_1019.7366m/z	1.11095921682586	0.747959807710501	0.818181818181818	0.831498100702574	0.8764515116644	0.143559055619256	Flower:Root	HMDB0055735	null	C65H98O6	M+FA-H	35.2	0	2.10512377489743	78.6965435141914	TG(20:5(5Z,8Z,11Z,14Z,17Z)/20:3(5Z,8Z,11Z)/22:6(4Z,7Z,10Z,13Z,16Z,19Z))	Lipids and lipid-like molecules	Glycerolipids	Triradylcglycerols	1019.73659567086	NA	0.533333333333333	1	NA
0.53_1019.7366m/z	1.11095921682586	0.747959807710501	0.818181818181818	0.831498100702574	0.8764515116644	0.143559055619256	Flower:Root	HMDB0055762	null	C65H98O6	M+FA-H	35.2	0	2.10512377489743	78.6965435141914	TG(20:5(5Z,8Z,11Z,14Z,17Z)/20:4(5Z,8Z,11Z,14Z)/22:5(7Z,10Z,13Z,16Z,19Z))	Lipids and lipid-like molecules	Glycerolipids	Triradylcglycerols	1019.73659567086	NA	0.533333333333333	1	NA
0.53_1019.7366m/z	0.662659487436017	0.21581198980487	0.17965367965368	0.272875467942228	0.232346176001625	0.619353155705097	Leaf:Fruit	HMDB0010557	null	C65H98O6	M+FA-H	35.2	0	2.10512377489743	78.6965435141914	TG(22:6(4Z,7Z,10Z,13Z,16Z,19Z)/18:2(9Z,12Z)/22:6(4Z,7Z,10Z,13Z,16Z,19Z))	Lipids and lipid-like molecules	Glycerolipids	Triradylcglycerols	1019.73659567086	NA	0.533333333333333	1	NA
0.53_1019.7366m/z	0.662659487436017	0.21581198980487	0.17965367965368	0.272875467942228	0.232346176001625	0.619353155705097	Leaf:Fruit	HMDB0055087	null	C65H98O6	M+FA-H	35.2	0	2.10512377489743	78.6965435141914	TG(22:5(4Z,7Z,10Z,13Z,16Z)/22:5(4Z,7Z,10Z,13Z,16Z)/18:4(6Z,9Z,12Z,15Z))	Lipids and lipid-like molecules	Glycerolipids	Triradylcglycerols	1019.73659567086	NA	0.533333333333333	1	NA
0.53_1019.7366m/z	0.662659487436017	0.21581198980487	0.17965367965368	0.272875467942228	0.232346176001625	0.619353155705097	Leaf:Fruit	HMDB0055134	null	C65H98O6	M+FA-H	35.2	0	2.10512377489743	78.6965435141914	TG(22:5(4Z,7Z,10Z,13Z,16Z)/22:6(4Z,7Z,10Z,13Z,16Z,19Z)/18:3(9Z,12Z,15Z))	Lipids and lipid-like molecules	Glycerolipids	Triradylcglycerols	1019.73659567086	NA	0.533333333333333	1	NA
0.53_1019.7366m/z	0.662659487436017	0.21581198980487	0.17965367965368	0.272875467942228	0.232346176001625	0.619353155705097	Leaf:Fruit	HMDB0055492	null	C65H98O6	M+FA-H	35.2	0	2.10512377489743	78.6965435141914	TG(18:4(6Z,9Z,12Z,15Z)/22:5(4Z,7Z,10Z,13Z,16Z)/22:5(7Z,10Z,13Z,16Z,19Z))	Lipids and lipid-like molecules	Glycerolipids	Triradylcglycerols	1019.73659567086	NA	0.533333333333333	1	NA
0.53_1019.7366m/z	0.662659487436017	0.21581198980487	0.17965367965368	0.272875467942228	0.232346176001625	0.619353155705097	Leaf:Fruit	HMDB0055735	null	C65H98O6	M+FA-H	35.2	0	2.10512377489743	78.6965435141914	TG(20:5(5Z,8Z,11Z,14Z,17Z)/20:3(5Z,8Z,11Z)/22:6(4Z,7Z,10Z,13Z,16Z,19Z))	Lipids and lipid-like molecules	Glycerolipids	Triradylcglycerols	1019.73659567086	NA	0.533333333333333	1	NA
0.53_1019.7366m/z	0.662659487436017	0.21581198980487	0.17965367965368	0.272875467942228	0.232346176001625	0.619353155705097	Leaf:Fruit	HMDB0055762	null	C65H98O6	M+FA-H	35.2	0	2.10512377489743	78.6965435141914	TG(20:5(5Z,8Z,11Z,14Z,17Z)/20:4(5Z,8Z,11Z,14Z)/22:5(7Z,10Z,13Z,16Z,19Z))	Lipids and lipid-like molecules	Glycerolipids	Triradylcglycerols	1019.73659567086	NA	0.533333333333333	1	NA
0.53_1019.7366m/z	1.80680191602128	0.326969902802604	0.132034632034632	0.392795217332982	0.18122315648528	0.492275372569697	Leaf:Stem	HMDB0010557	null	C65H98O6	M+FA-H	35.2	0	2.10512377489743	78.6965435141914	TG(22:6(4Z,7Z,10Z,13Z,16Z,19Z)/18:2(9Z,12Z)/22:6(4Z,7Z,10Z,13Z,16Z,19Z))	Lipids and lipid-like molecules	Glycerolipids	Triradylcglycerols	1019.73659567086	NA	0.533333333333333	1	NA
0.53_1019.7366m/z	1.80680191602128	0.326969902802604	0.132034632034632	0.392795217332982	0.18122315648528	0.492275372569697	Leaf:Stem	HMDB0055087	null	C65H98O6	M+FA-H	35.2	0	2.10512377489743	78.6965435141914	TG(22:5(4Z,7Z,10Z,13Z,16Z)/22:5(4Z,7Z,10Z,13Z,16Z)/18:4(6Z,9Z,12Z,15Z))	Lipids and lipid-like molecules	Glycerolipids	Triradylcglycerols	1019.73659567086	NA	0.533333333333333	1	NA
0.53_1019.7366m/z	1.80680191602128	0.326969902802604	0.132034632034632	0.392795217332982	0.18122315648528	0.492275372569697	Leaf:Stem	HMDB0055134	null	C65H98O6	M+FA-H	35.2	0	2.10512377489743	78.6965435141914	TG(22:5(4Z,7Z,10Z,13Z,16Z)/22:6(4Z,7Z,10Z,13Z,16Z,19Z)/18:3(9Z,12Z,15Z))	Lipids and lipid-like molecules	Glycerolipids	Triradylcglycerols	1019.73659567086	NA	0.533333333333333	1	NA
0.53_1019.7366m/z	1.80680191602128	0.326969902802604	0.132034632034632	0.392795217332982	0.18122315648528	0.492275372569697	Leaf:Stem	HMDB0055492	null	C65H98O6	M+FA-H	35.2	0	2.10512377489743	78.6965435141914	TG(18:4(6Z,9Z,12Z,15Z)/22:5(4Z,7Z,10Z,13Z,16Z)/22:5(7Z,10Z,13Z,16Z,19Z))	Lipids and lipid-like molecules	Glycerolipids	Triradylcglycerols	1019.73659567086	NA	0.533333333333333	1	NA
0.53_1019.7366m/z	1.80680191602128	0.326969902802604	0.132034632034632	0.392795217332982	0.18122315648528	0.492275372569697	Leaf:Stem	HMDB0055735	null	C65H98O6	M+FA-H	35.2	0	2.10512377489743	78.6965435141914	TG(20:5(5Z,8Z,11Z,14Z,17Z)/20:3(5Z,8Z,11Z)/22:6(4Z,7Z,10Z,13Z,16Z,19Z))	Lipids and lipid-like molecules	Glycerolipids	Triradylcglycerols	1019.73659567086	NA	0.533333333333333	1	NA
0.53_1019.7366m/z	1.80680191602128	0.326969902802604	0.132034632034632	0.392795217332982	0.18122315648528	0.492275372569697	Leaf:Stem	HMDB0055762	null	C65H98O6	M+FA-H	35.2	0	2.10512377489743	78.6965435141914	TG(20:5(5Z,8Z,11Z,14Z,17Z)/20:4(5Z,8Z,11Z,14Z)/22:5(7Z,10Z,13Z,16Z,19Z))	Lipids and lipid-like molecules	Glycerolipids	Triradylcglycerols	1019.73659567086	NA	0.533333333333333	1	NA
0.53_1019.7366m/z	0.934627513829112	0.478545311788058	0.937229437229437	0.526494106652705	0.950618429189858	0.282651818706652	Leaf:Root	HMDB0010557	null	C65H98O6	M+FA-H	35.2	0	2.10512377489743	78.6965435141914	TG(22:6(4Z,7Z,10Z,13Z,16Z,19Z)/18:2(9Z,12Z)/22:6(4Z,7Z,10Z,13Z,16Z,19Z))	Lipids and lipid-like molecules	Glycerolipids	Triradylcglycerols	1019.73659567086	NA	0.533333333333333	1	NA
0.53_1019.7366m/z	0.934627513829112	0.478545311788058	0.937229437229437	0.526494106652705	0.950618429189858	0.282651818706652	Leaf:Root	HMDB0055087	null	C65H98O6	M+FA-H	35.2	0	2.10512377489743	78.6965435141914	TG(22:5(4Z,7Z,10Z,13Z,16Z)/22:5(4Z,7Z,10Z,13Z,16Z)/18:4(6Z,9Z,12Z,15Z))	Lipids and lipid-like molecules	Glycerolipids	Triradylcglycerols	1019.73659567086	NA	0.533333333333333	1	NA
[truncated: 148,823 more rows]

[truncated: 3 more sheets: TableS11, TableS12, TableS13]
